# Supplementary material for: Molecular characterization of carbapenem and ceftazidime-avibactam-resistant Enterobacterales and horizontal spread of bla NDM-5 gene at a Lebanese medical center
Source: Front Cell Infect Microbiol. 2024 Jun 19;14:1407246. doi: 10.3389/fcimb.2024.1407246 (PMC11219574; doi:10.3389/fcimb.2024.1407246)
Supplement: Supplementary file 3 [file Table_3.xlsx]

## Sheet: Sheet1
Table S3: SNPs detection in the K. pneumoniae ST383 genomes found in the respecive clade in the SNPs based phylogeny. KP1674 genome was used as a reference.
Isolate ID	CHROM	POS	TYPE	REF	ALT	EVIDENCE	FTYPE	STRAND	NT_POS	AA_POS	EFFECT	GENE	PRODUCT
ASM1227175v1	ctg.s1.000000F.arrow	194341	snp	T	G	G:20 T:0	CDS	+	543/1641	181/546	synonymous_variant c.543T>G p.Leu181Leu	ubiB	ubiquinone biosynthesis regulatory protein kinase UbiB
	ctg.s1.000000F.arrow	219907	snp	C	T	T:20 C:0	CDS	+	211/384	71/127	missense_variant c.211C>T p.Leu71Phe	secE	preprotein translocase subunit SecE
	ctg.s1.000000F.arrow	488245	snp	A	C	C:20 A:0	CDS	+	556/933	186/310	missense_variant c.556A>C p.Ser186Arg		dihydrodipicolinate synthase family protein
	ctg.s1.000000F.arrow	488251	snp	T	G	G:20 T:0	CDS	+	562/933	188/310	stop_lost c.562T>G p.Ter188Gluext*?		dihydrodipicolinate synthase family protein
	ctg.s1.000000F.arrow	565181	snp	T	G	G:20 T:0	CDS	-	532/858	178/285	missense_variant c.532A>C p.Met178Leu		MurR/RpiR family transcriptional regulator
	ctg.s1.000000F.arrow	594340	snp	A	C	C:10 A:0	CDS	+	14/665	5/220	missense_variant c.14A>C p.Tyr5Ser		IS1 family transposase
	ctg.s1.000000F.arrow	614876	snp	A	G	G:20 A:0	CDS	+	504/639	168/212	synonymous_variant c.504A>G p.Gly168Gly		HNH endonuclease
	ctg.s1.000000F.arrow	650604	snp	A	T	T:20 A:0	CDS	-	1271/2745	424/914	missense_variant c.1271T>A p.Leu424His	rbbA	ribosome-associated ATPase/putative transporter RbbA
	ctg.s1.000000F.arrow	663330	snp	A	T	T:20 A:0	CDS	-	1154/1413	385/470	missense_variant c.1154T>A p.Val385Glu		PLP-dependent aminotransferase family protein
	ctg.s1.000000F.arrow	719920	snp	A	T	T:20 A:0	CDS	-	1154/2292	385/763	missense_variant c.1154T>A p.Ile385Lys	opgB	phosphatidylglycerol--membrane-oligosaccharide glycerophosphotransferase
	ctg.s1.000000F.arrow	741688	snp	A	T	T:20 A:0	CDS	+	431/1278	144/425	missense_variant c.431A>T p.Gln144Leu		NupC/NupG family nucleoside CNT transporter
	ctg.s1.000000F.arrow	758522	snp	T	G	G:20 T:0	CDS	-	683/870	228/289	missense_variant c.683A>C p.Lys228Thr	robA	MDR efflux pump AcrAB transcriptional activator RobA
	ctg.s1.000000F.arrow	872544	snp	A	T	T:20 A:0	CDS	+	812/969	271/322	missense_variant c.812A>T p.Gln271Leu	leuO	transcriptional regulator LeuO
	ctg.s1.000000F.arrow	959972	snp	G	T	T:20 G:0	CDS	-	888/1974	296/657	missense_variant c.888C>A p.Ser296Arg	pulD	GspD family T2SS secretin variant PulD
	ctg.s1.000000F.arrow	962174	snp	A	T	T:20 A:0	CDS	+	157/3300	53/1099	missense_variant c.157A>T p.Ile53Leu	pulA	pullulanase-type alpha-1,6-glucosidase
	ctg.s1.000000F.arrow	984390	snp	T	A	A:20 T:0	CDS	+	1154/1434	385/477	missense_variant c.1154T>A p.Leu385Gln	degP	serine endoprotease DegP
	ctg.s1.000000F.arrow	1368553	snp	T	A	A:20 T:0	CDS	-	653/1734	218/577	missense_variant c.653A>T p.Gln218Leu		arylsulfatase
	ctg.s1.000000F.arrow	1388352	snp	A	T	T:20 A:0	CDS	+	233/1152	78/383	missense_variant c.233A>T p.Gln78Leu		Gfo/Idh/MocA family oxidoreductase
	ctg.s1.000000F.arrow	1521730	snp	A	C	C:20 A:0
	ctg.s1.000000F.arrow	1666971	snp	T	G	G:20 T:0	CDS	-	145/213	49/70	missense_variant c.145A>C p.Thr49Pro		dTDP-4-dehydrorhamnose reductase
	ctg.s1.000000F.arrow	1686172	snp	A	C	C:20 A:0	CDS	-	942/996	314/331	synonymous_variant c.942T>G p.Leu314Leu	hlyD	secretion protein HlyD
	ctg.s1.000000F.arrow	1730794	snp	T	G	G:20 T:0	CDS	-	780/1236	260/411	stop_lost c.780A>C p.Ter260Tyrext*?	moeA	molybdopterin molybdotransferase MoeA
	ctg.s1.000000F.arrow	1791110	snp	T	G	G:20 T:0	CDS	-	1108/1686	370/561	missense_variant c.1108A>C p.Ser370Arg		aspartate:alanine antiporter
	ctg.s1.000000F.arrow	2126927	snp	C	G	G:20 C:0	CDS	-	9/996	3/331	missense_variant c.9G>C p.Met3Ile	gapA	glyceraldehyde-3-phosphate dehydrogenase
	ctg.s1.000000F.arrow	2171903	snp	A	G	G:20 A:0
	ctg.s1.000000F.arrow	2304192	snp	C	T	T:20 C:0	CDS	+	281/363	94/120	missense_variant c.281C>T p.Ala94Val		hypothetical protein
	ctg.s1.000000F.arrow	2304804	snp	A	C	C:20 A:0	CDS	+	495/2019	165/672	missense_variant c.495A>C p.Arg165Ser		M23 family metallopeptidase
	ctg.s1.000000F.arrow	2507347	snp	C	G	G:20 C:0	CDS	+	111/129	37/42	missense_variant c.111C>G p.Phe37Leu		hypothetical protein
	ctg.s1.000000F.arrow	2668511	snp	C	T	T:20 C:0	CDS	+	417/1299	139/432	synonymous_variant c.417C>T p.Ile139Ile	oxlT	oxalate/formate MFS antiporter
	ctg.s1.000000F.arrow	2705889	snp	C	G	G:20 C:0	CDS	-	199/933	67/310	missense_variant c.199G>C p.Ala67Pro	puuE	allantoinase PuuE
	ctg.s1.000000F.arrow	2820021	snp	T	C	C:20 T:0	CDS	+	341/696	114/231	missense_variant c.341T>C p.Leu114Pro	narW	nitrate reductase molybdenum cofactor assembly chaperone
	ctg.s1.000000F.arrow	3010489	snp	T	G	G:20 T:0	CDS	-	1282/1341	428/446	missense_variant c.1282A>C p.Asn428His		cytochrome c
	ctg.s1.000000F.arrow	3035848	snp	T	G	G:20 T:0	CDS	-	92/1053	31/350	missense_variant c.92A>C p.Asp31Ala		iron ABC transporter permease
	ctg.s1.000000F.arrow	3037928	snp	C	G	G:20 C:0
	ctg.s1.000000F.arrow	3039496	snp	A	C	C:20 A:0	CDS	+	1212/2073	404/690	missense_variant c.1212A>C p.Arg404Ser		TonB-dependent siderophore receptor
	ctg.s1.000000F.arrow	3142552	snp	T	C	C:20 T:0	CDS	+	1553/2676	518/891	missense_variant c.1553T>C p.Val518Ala	adhE	bifunctional acetaldehyde-CoA/alcohol dehydrogenase
	ctg.s1.000000F.arrow	3175483	snp	T	A	A:20 T:0	CDS	-	841/1182	281/393	missense_variant c.841A>T p.Thr281Ser	nasR	nitrate regulatory protein NasR
	ctg.s1.000000F.arrow	3197217	snp	A	C	C:20 A:0	CDS	-	325/537	109/178	missense_variant c.325T>G p.Phe109Val	tssJ	type VI secretion system lipoprotein TssJ
	ctg.s1.000000F.arrow	3333006	snp	T	A	A:20 T:0	CDS	+	404/753	135/250	missense_variant c.404T>A p.Leu135Gln	znuC	zinc ABC transporter ATP-binding protein ZnuC
	ctg.s1.000000F.arrow	3365874	snp	G	A	A:20 G:0	CDS	-	425/882	142/293	missense_variant c.425C>T p.Ala142Val		dihydrodipicolinate synthase family protein
	ctg.s1.000000F.arrow	3385423	snp	C	G	G:20 C:0	CDS	-	218/708	73/235	missense_variant c.218G>C p.Cys73Ser		phosphohydrolase
	ctg.s1.000000F.arrow	3405310	snp	G	A	A:20 G:0
	ctg.s1.000000F.arrow	3415303	snp	A	T	T:20 A:0	CDS	+	25/741	9/246	missense_variant c.25A>T p.Ser9Cys		lipoate--protein ligase family protein
	ctg.s1.000000F.arrow	3465635	snp	G	C	C:20 G:0	CDS	-	1292/1749	431/582	missense_variant c.1292C>G p.Ala431Gly		pectate lyase superfamily protein
	ctg.s1.000000F.arrow	3466174	snp	T	A	A:20 T:0	CDS	-	753/1749	251/582	synonymous_variant c.753A>T p.Ser251Ser		pectate lyase superfamily protein
	ctg.s1.000000F.arrow	3587042	snp	A	T	T:20 A:0	CDS	-	172/1191	58/396	missense_variant c.172T>A p.Ser58Thr	uxuA	mannonate dehydratase
	ctg.s1.000000F.arrow	3672152	snp	A	G	G:20 A:0	CDS	-	290/2727	97/908	missense_variant c.290T>C p.Ile97Thr	nuoG	NADH-quinone oxidoreductase subunit NuoG
	ctg.s1.000000F.arrow	3747073	snp	G	C	C:20 G:0	CDS	-	1085/2172	362/723	missense_variant c.1085C>G p.Thr362Ser		EAL domain-containing protein
	ctg.s1.000000F.arrow	3814926	snp	A	G	G:20 A:0	CDS	+	299/1464	100/487	missense_variant c.299A>G p.Asn100Ser	bepA	beta-barrel assembly-enhancing protease
	ctg.s1.000000F.arrow	3831786	snp	C	A	A:20 C:0	CDS	-	623/912	208/303	missense_variant c.623G>T p.Ser208Ile		LysR family transcriptional regulator
	ctg.s1.000000F.arrow	4075213	snp	T	C	C:20 T:0	CDS	-	892/2628	298/875	missense_variant c.892A>G p.Ser298Gly	alaS	alanine--tRNA ligase
	ctg.s1.000000F.arrow	4143857	snp	A	T	T:20 A:0	CDS	+	113/432	38/143	missense_variant c.113A>T p.Lys38Ile		Mov34/MPN/PAD-1 family protein
	ctg.s1.000000F.arrow	4293429	snp	A	T	T:20 A:0	CDS	+	413/1113	138/370	missense_variant c.413A>T p.Lys138Ile	pduQ	1-propanol dehydrogenase PduQ
	ctg.s1.000000F.arrow	4356586	snp	G	A	A:20 G:0	CDS	-	593/870	198/289	missense_variant c.593C>T p.Ser198Leu		LysR family transcriptional regulator
	ctg.s1.000000F.arrow	4530513	snp	A	T	T:20 A:0	CDS	+	8417/9216	2806/3071	missense_variant c.8417A>T p.Asn2806Ile		type I polyketide synthase
	ctg.s1.000000F.arrow	4533532	snp	T	C	C:20 T:0	CDS	+	341/1767	114/588	missense_variant c.341T>C p.Val114Ala		ABC transporter ATP-binding protein
	ctg.s1.000000F.arrow	5198574	snp	T	A	A:20 T:0	CDS	+	1268/2082	423/693	missense_variant c.1268T>A p.Leu423Gln	recG	ATP-dependent DNA helicase RecG
	ctg.s1.000001F.arrow	47928	snp	T	C	C:20 T:0	CDS	+	589/1272	197/423	missense_variant c.589T>C p.Tyr197His	umuC	translesion error-prone DNA polymerase V subunit UmuC
	ctg.s1.000001F.arrow	216913	snp	T	A	A:20 T:0	CDS	-	1024/1242	342/413	missense_variant c.1024A>T p.Thr342Ser		VWA domain-containing protein
	ctg.s2.44.arrow	44164	snp	T	G	G:20 T:0
	ctg.s2.44.arrow	66582	snp	T	G	G:20 T:0	CDS	+	244/654	82/217	missense_variant c.244T>G p.Phe82Val		hypothetical protein
ASM1227177v1	ctg.s1.000000F.arrow	194341	snp	T	G	G:20 T:0	CDS	+	543/1641	181/546	synonymous_variant c.543T>G p.Leu181Leu	ubiB	ubiquinone biosynthesis regulatory protein kinase UbiB
	ctg.s1.000000F.arrow	219907	snp	C	T	T:20 C:0	CDS	+	211/384	71/127	missense_variant c.211C>T p.Leu71Phe	secE	preprotein translocase subunit SecE
	ctg.s1.000000F.arrow	488245	snp	A	C	C:20 A:0	CDS	+	556/933	186/310	missense_variant c.556A>C p.Ser186Arg		dihydrodipicolinate synthase family protein
	ctg.s1.000000F.arrow	488251	snp	T	G	G:20 T:0	CDS	+	562/933	188/310	stop_lost c.562T>G p.Ter188Gluext*?		dihydrodipicolinate synthase family protein
	ctg.s1.000000F.arrow	565181	snp	T	G	G:20 T:0	CDS	-	532/858	178/285	missense_variant c.532A>C p.Met178Leu		MurR/RpiR family transcriptional regulator
	ctg.s1.000000F.arrow	594340	snp	A	C	C:10 A:0	CDS	+	14/665	5/220	missense_variant c.14A>C p.Tyr5Ser		IS1 family transposase
	ctg.s1.000000F.arrow	614876	snp	A	G	G:20 A:0	CDS	+	504/639	168/212	synonymous_variant c.504A>G p.Gly168Gly		HNH endonuclease
	ctg.s1.000000F.arrow	650604	snp	A	T	T:20 A:0	CDS	-	1271/2745	424/914	missense_variant c.1271T>A p.Leu424His	rbbA	ribosome-associated ATPase/putative transporter RbbA
	ctg.s1.000000F.arrow	663330	snp	A	T	T:20 A:0	CDS	-	1154/1413	385/470	missense_variant c.1154T>A p.Val385Glu		PLP-dependent aminotransferase family protein
	ctg.s1.000000F.arrow	719920	snp	A	T	T:20 A:0	CDS	-	1154/2292	385/763	missense_variant c.1154T>A p.Ile385Lys	opgB	phosphatidylglycerol--membrane-oligosaccharide glycerophosphotransferase
	ctg.s1.000000F.arrow	741688	snp	A	T	T:20 A:0	CDS	+	431/1278	144/425	missense_variant c.431A>T p.Gln144Leu		NupC/NupG family nucleoside CNT transporter
	ctg.s1.000000F.arrow	758522	snp	T	G	G:20 T:0	CDS	-	683/870	228/289	missense_variant c.683A>C p.Lys228Thr	robA	MDR efflux pump AcrAB transcriptional activator RobA
	ctg.s1.000000F.arrow	872544	snp	A	T	T:20 A:0	CDS	+	812/969	271/322	missense_variant c.812A>T p.Gln271Leu	leuO	transcriptional regulator LeuO
	ctg.s1.000000F.arrow	962174	snp	A	T	T:20 A:0	CDS	+	157/3300	53/1099	missense_variant c.157A>T p.Ile53Leu	pulA	pullulanase-type alpha-1,6-glucosidase
	ctg.s1.000000F.arrow	984390	snp	T	A	A:20 T:0	CDS	+	1154/1434	385/477	missense_variant c.1154T>A p.Leu385Gln	degP	serine endoprotease DegP
	ctg.s1.000000F.arrow	1368553	snp	T	A	A:20 T:0	CDS	-	653/1734	218/577	missense_variant c.653A>T p.Gln218Leu		arylsulfatase
	ctg.s1.000000F.arrow	1521730	snp	A	C	C:20 A:0
	ctg.s1.000000F.arrow	1666971	snp	T	G	G:20 T:0	CDS	-	145/213	49/70	missense_variant c.145A>C p.Thr49Pro		dTDP-4-dehydrorhamnose reductase
	ctg.s1.000000F.arrow	1686172	snp	A	C	C:20 A:0	CDS	-	942/996	314/331	synonymous_variant c.942T>G p.Leu314Leu	hlyD	secretion protein HlyD
	ctg.s1.000000F.arrow	1730794	snp	T	G	G:20 T:0	CDS	-	780/1236	260/411	stop_lost c.780A>C p.Ter260Tyrext*?	moeA	molybdopterin molybdotransferase MoeA
	ctg.s1.000000F.arrow	1791110	snp	T	G	G:20 T:0	CDS	-	1108/1686	370/561	missense_variant c.1108A>C p.Ser370Arg		aspartate:alanine antiporter
	ctg.s1.000000F.arrow	2126927	snp	C	G	G:20 C:0	CDS	-	9/996	3/331	missense_variant c.9G>C p.Met3Ile	gapA	glyceraldehyde-3-phosphate dehydrogenase
	ctg.s1.000000F.arrow	2171903	snp	A	G	G:20 A:0
	ctg.s1.000000F.arrow	2304192	snp	C	T	T:20 C:0	CDS	+	281/363	94/120	missense_variant c.281C>T p.Ala94Val		hypothetical protein
	ctg.s1.000000F.arrow	2304804	snp	A	C	C:20 A:0	CDS	+	495/2019	165/672	missense_variant c.495A>C p.Arg165Ser		M23 family metallopeptidase
	ctg.s1.000000F.arrow	2507347	snp	C	G	G:20 C:0	CDS	+	111/129	37/42	missense_variant c.111C>G p.Phe37Leu		hypothetical protein
	ctg.s1.000000F.arrow	2705889	snp	C	G	G:20 C:0	CDS	-	199/933	67/310	missense_variant c.199G>C p.Ala67Pro	puuE	allantoinase PuuE
	ctg.s1.000000F.arrow	2784416	snp	C	A	A:20 C:0
	ctg.s1.000000F.arrow	3010489	snp	T	G	G:20 T:0	CDS	-	1282/1341	428/446	missense_variant c.1282A>C p.Asn428His		cytochrome c
	ctg.s1.000000F.arrow	3035848	snp	T	G	G:20 T:0	CDS	-	92/1053	31/350	missense_variant c.92A>C p.Asp31Ala		iron ABC transporter permease
	ctg.s1.000000F.arrow	3037928	snp	C	G	G:20 C:0
	ctg.s1.000000F.arrow	3039496	snp	A	C	C:20 A:0	CDS	+	1212/2073	404/690	missense_variant c.1212A>C p.Arg404Ser		TonB-dependent siderophore receptor
	ctg.s1.000000F.arrow	3142552	snp	T	C	C:20 T:0	CDS	+	1553/2676	518/891	missense_variant c.1553T>C p.Val518Ala	adhE	bifunctional acetaldehyde-CoA/alcohol dehydrogenase
	ctg.s1.000000F.arrow	3197217	snp	A	C	C:20 A:0	CDS	-	325/537	109/178	missense_variant c.325T>G p.Phe109Val	tssJ	type VI secretion system lipoprotein TssJ
	ctg.s1.000000F.arrow	3365874	snp	G	A	A:20 G:0	CDS	-	425/882	142/293	missense_variant c.425C>T p.Ala142Val		dihydrodipicolinate synthase family protein
	ctg.s1.000000F.arrow	3385423	snp	C	G	G:20 C:0	CDS	-	218/708	73/235	missense_variant c.218G>C p.Cys73Ser		phosphohydrolase
	ctg.s1.000000F.arrow	3405310	snp	G	A	A:20 G:0
	ctg.s1.000000F.arrow	3415303	snp	A	T	T:20 A:0	CDS	+	25/741	9/246	missense_variant c.25A>T p.Ser9Cys		lipoate--protein ligase family protein
	ctg.s1.000000F.arrow	3465635	snp	G	C	C:20 G:0	CDS	-	1292/1749	431/582	missense_variant c.1292C>G p.Ala431Gly		pectate lyase superfamily protein
	ctg.s1.000000F.arrow	3466174	snp	T	A	A:20 T:0	CDS	-	753/1749	251/582	synonymous_variant c.753A>T p.Ser251Ser		pectate lyase superfamily protein
	ctg.s1.000000F.arrow	3530084	snp	T	C	C:20 T:0	CDS	+	1193/1344	398/447	missense_variant c.1193T>C p.Ile398Thr		NCS2 family permease
	ctg.s1.000000F.arrow	3587042	snp	A	T	T:20 A:0	CDS	-	172/1191	58/396	missense_variant c.172T>A p.Ser58Thr	uxuA	mannonate dehydratase
	ctg.s1.000000F.arrow	3672152	snp	A	G	G:20 A:0	CDS	-	290/2727	97/908	missense_variant c.290T>C p.Ile97Thr	nuoG	NADH-quinone oxidoreductase subunit NuoG
	ctg.s1.000000F.arrow	3747073	snp	G	C	C:20 G:0	CDS	-	1085/2172	362/723	missense_variant c.1085C>G p.Thr362Ser		EAL domain-containing protein
	ctg.s1.000000F.arrow	4075213	snp	T	C	C:20 T:0	CDS	-	892/2628	298/875	missense_variant c.892A>G p.Ser298Gly	alaS	alanine--tRNA ligase
	ctg.s1.000000F.arrow	4143857	snp	A	T	T:20 A:0	CDS	+	113/432	38/143	missense_variant c.113A>T p.Lys38Ile		Mov34/MPN/PAD-1 family protein
	ctg.s1.000000F.arrow	4293429	snp	A	T	T:20 A:0	CDS	+	413/1113	138/370	missense_variant c.413A>T p.Lys138Ile	pduQ	1-propanol dehydrogenase PduQ
	ctg.s1.000000F.arrow	4356586	snp	G	A	A:20 G:0	CDS	-	593/870	198/289	missense_variant c.593C>T p.Ser198Leu		LysR family transcriptional regulator
	ctg.s1.000000F.arrow	4530513	snp	A	T	T:20 A:0	CDS	+	8417/9216	2806/3071	missense_variant c.8417A>T p.Asn2806Ile		type I polyketide synthase
	ctg.s1.000000F.arrow	4533532	snp	T	C	C:20 T:0	CDS	+	341/1767	114/588	missense_variant c.341T>C p.Val114Ala		ABC transporter ATP-binding protein
	ctg.s1.000000F.arrow	5198574	snp	T	A	A:20 T:0	CDS	+	1268/2082	423/693	missense_variant c.1268T>A p.Leu423Gln	recG	ATP-dependent DNA helicase RecG
	ctg.s1.000001F.arrow	47928	snp	T	C	C:20 T:0	CDS	+	589/1272	197/423	missense_variant c.589T>C p.Tyr197His	umuC	translesion error-prone DNA polymerase V subunit UmuC
	ctg.s1.000001F.arrow	216913	snp	T	A	A:20 T:0	CDS	-	1024/1242	342/413	missense_variant c.1024A>T p.Thr342Ser		VWA domain-containing protein
	ctg.s2.44.arrow	44164	snp	T	G	G:20 T:0
	ctg.s2.44.arrow	66582	snp	T	G	G:20 T:0	CDS	+	244/654	82/217	missense_variant c.244T>G p.Phe82Val		hypothetical protein
ASM2314698v1	ctg.s1.000000F.arrow	275308	snp	T	G	G:20 T:0	CDS	-	143/930	48/309	missense_variant c.143A>C p.His48Pro	panS	ketopantoate/pantoate/pantothenate transporter PanS
	ctg.s1.000000F.arrow	488245	snp	A	C	C:20 A:0	CDS	+	556/933	186/310	missense_variant c.556A>C p.Ser186Arg		dihydrodipicolinate synthase family protein
	ctg.s1.000000F.arrow	488251	snp	T	G	G:20 T:0	CDS	+	562/933	188/310	stop_lost c.562T>G p.Ter188Gluext*?		dihydrodipicolinate synthase family protein
	ctg.s1.000000F.arrow	565181	snp	T	G	G:20 T:0	CDS	-	532/858	178/285	missense_variant c.532A>C p.Met178Leu		MurR/RpiR family transcriptional regulator
	ctg.s1.000000F.arrow	962174	snp	A	T	T:20 A:0	CDS	+	157/3300	53/1099	missense_variant c.157A>T p.Ile53Leu	pulA	pullulanase-type alpha-1,6-glucosidase
	ctg.s1.000000F.arrow	1104443	snp	A	G	G:10 A:0
	ctg.s1.000000F.arrow	1356499	snp	A	C	C:20 A:0
	ctg.s1.000000F.arrow	1364487	snp	T	A	A:13 T:0
	ctg.s1.000000F.arrow	1368553	snp	T	A	A:20 T:0	CDS	-	653/1734	218/577	missense_variant c.653A>T p.Gln218Leu		arylsulfatase
	ctg.s1.000000F.arrow	1532655	snp	G	A	A:20 G:0	CDS	-	923/1902	308/633	missense_variant c.923C>T p.Ala308Val	mrdA	peptidoglycan DD-transpeptidase MrdA
	ctg.s1.000000F.arrow	1730794	snp	T	G	G:20 T:0	CDS	-	780/1236	260/411	stop_lost c.780A>C p.Ter260Tyrext*?	moeA	molybdopterin molybdotransferase MoeA
	ctg.s1.000000F.arrow	1837003	snp	T	G	G:20 T:0	CDS	+	33/495	11/164	missense_variant c.33T>G p.Asp11Glu	lrp	leucine-responsive transcriptional regulator Lrp
	ctg.s1.000000F.arrow	2126927	snp	C	G	G:20 C:0	CDS	-	9/996	3/331	missense_variant c.9G>C p.Met3Ile	gapA	glyceraldehyde-3-phosphate dehydrogenase
	ctg.s1.000000F.arrow	2171903	snp	A	G	G:20 A:0
	ctg.s1.000000F.arrow	2421283	snp	G	T	T:20 G:0	CDS	+	353/1647	118/548	missense_variant c.353G>T p.Gly118Val	fumA	class I fumarate hydratase FumA
	ctg.s1.000000F.arrow	2705889	snp	C	G	G:20 C:0	CDS	-	199/933	67/310	missense_variant c.199G>C p.Ala67Pro	puuE	allantoinase PuuE
	ctg.s1.000000F.arrow	2728470	snp	G	A	A:10 G:0
	ctg.s1.000000F.arrow	2822147	snp	C	A	A:20 C:0
	ctg.s1.000000F.arrow	2888997	snp	C	G	G:20 C:0	CDS	+	364/1089	122/362	missense_variant c.364C>G p.Pro122Ala		NAD(P)-dependent alcohol dehydrogenase
	ctg.s1.000000F.arrow	2910958	snp	C	T	T:10 C:0	CDS	+	1707/2262	569/753	synonymous_variant c.1707C>T p.Ala569Ala	rsxC	electron transport complex subunit RsxC
	ctg.s1.000000F.arrow	3037928	snp	C	G	G:20 C:0
	ctg.s1.000000F.arrow	3040733	snp	A	G	G:12 A:0
	ctg.s1.000000F.arrow	3072784	snp	C	G	G:20 C:0	CDS	-	755/1221	252/406	missense_variant c.755G>C p.Gly252Ala	sufS	cysteine desulfurase SufS
	ctg.s1.000000F.arrow	3475270	snp	C	G	G:20 C:0	CDS	-	1513/2172	505/723	missense_variant c.1513G>C p.Asp505His		polysaccharide biosynthesis tyrosine autokinase
	ctg.s1.000000F.arrow	3725273	snp	G	T	T:20 G:0	CDS	+	761/1323	254/440	missense_variant c.761G>T p.Gly254Val	fadL	long-chain fatty acid transporter FadL
	ctg.s1.000000F.arrow	3730209	snp	A	G	G:20 A:0	CDS	-	731/909	244/302	missense_variant c.731T>C p.Ile244Thr	cynR	transcriptional regulator CynR
	ctg.s1.000000F.arrow	3747073	snp	G	C	C:20 G:0	CDS	-	1085/2172	362/723	missense_variant c.1085C>G p.Thr362Ser		EAL domain-containing protein
	ctg.s1.000000F.arrow	4260859	snp	T	G	G:20 T:0	CDS	-	817/822	273/273	missense_variant c.817A>C p.Lys273Gln	tcdA	tRNA cyclic N6-threonylcarbamoyladenosine(37) synthase TcdA
	ctg.s1.000000F.arrow	4520932	snp	C	T	T:20 C:0	CDS	+	4953/6105	1651/2034	synonymous_variant c.4953C>T p.Asn1651Asn		non-ribosomal peptide synthetase
	ctg.s1.000001F.arrow	281940	snp	A	T	T:11 A:0	CDS	+	95/909	32/302	missense_variant c.95A>T p.Asp32Val		hypothetical protein
	ctg.s1.000001F.arrow	295061	snp	C	T	T:20 C:0	CDS	-	1576/1965	526/654	missense_variant c.1576G>A p.Asp526Asn		VWA domain-containing protein
KP1601	ctg.s1.000000F.arrow	488245	snp	A	C	C:20 A:0	CDS	+	556/933	186/310	missense_variant c.556A>C p.Ser186Arg		dihydrodipicolinate synthase family protein
	ctg.s1.000000F.arrow	488251	snp	T	G	G:20 T:0	CDS	+	562/933	188/310	stop_lost c.562T>G p.Ter188Gluext*?		dihydrodipicolinate synthase family protein
	ctg.s1.000000F.arrow	565181	snp	T	G	G:20 T:0	CDS	-	532/858	178/285	missense_variant c.532A>C p.Met178Leu		MurR/RpiR family transcriptional regulator
	ctg.s1.000000F.arrow	584255	snp	G	T	T:20 G:0	CDS	+	374/810	125/269	missense_variant c.374G>T p.Arg125Ile		DUF6387 family protein
	ctg.s1.000000F.arrow	584274	snp	A	T	T:20 A:0	CDS	+	393/810	131/269	missense_variant c.393A>T p.Gln131His		DUF6387 family protein
	ctg.s1.000000F.arrow	584284	snp	A	G	G:20 A:0	CDS	+	403/810	135/269	missense_variant c.403A>G p.Lys135Glu		DUF6387 family protein
	ctg.s1.000000F.arrow	584325	snp	A	G	G:20 A:0	CDS	+	444/810	148/269	synonymous_variant c.444A>G p.Glu148Glu		DUF6387 family protein
	ctg.s1.000000F.arrow	962174	snp	A	T	T:20 A:0	CDS	+	157/3300	53/1099	missense_variant c.157A>T p.Ile53Leu	pulA	pullulanase-type alpha-1,6-glucosidase
	ctg.s1.000000F.arrow	984390	snp	T	A	A:20 T:0	CDS	+	1154/1434	385/477	missense_variant c.1154T>A p.Leu385Gln	degP	serine endoprotease DegP
	ctg.s1.000000F.arrow	1024878	snp	C	A	A:10 C:0
	ctg.s1.000000F.arrow	1085351	snp	G	C	C:20 G:0
	ctg.s1.000000F.arrow	1085361	snp	A	T	T:20 A:0
	ctg.s1.000000F.arrow	1088667	snp	G	T	T:20 G:0
	ctg.s1.000000F.arrow	1342887	snp	T	A	A:20 T:0
	ctg.s1.000000F.arrow	1368553	snp	T	A	A:20 T:0	CDS	-	653/1734	218/577	missense_variant c.653A>T p.Gln218Leu		arylsulfatase
	ctg.s1.000000F.arrow	1626442	snp	G	T	T:20 G:0
	ctg.s1.000000F.arrow	1730794	snp	T	G	G:20 T:0	CDS	-	780/1236	260/411	stop_lost c.780A>C p.Ter260Tyrext*?	moeA	molybdopterin molybdotransferase MoeA
	ctg.s1.000000F.arrow	1744398	snp	A	C	C:20 A:0
	ctg.s1.000000F.arrow	2126927	snp	C	G	G:20 C:0	CDS	-	9/996	3/331	missense_variant c.9G>C p.Met3Ile	gapA	glyceraldehyde-3-phosphate dehydrogenase
	ctg.s1.000000F.arrow	2171903	snp	A	G	G:20 A:0
	ctg.s1.000000F.arrow	2317524	snp	A	C	C:20 A:0	CDS	+	734/1075	245/357	stop_lost c.734A>C p.Ter245Serext*?		polymorphic toxin type 44 domain-containing protein
	ctg.s1.000000F.arrow	2402079	snp	G	A	A:20 G:0	CDS	+	417/1431	139/476	synonymous_variant c.417G>A p.Pro139Pro		amino acid permease
	ctg.s1.000000F.arrow	2467936	snp	A	C	C:20 A:0	CDS	-	1064/1179	355/392	missense_variant c.1064T>G p.Val355Gly		hypothetical protein
	ctg.s1.000000F.arrow	2705889	snp	C	G	G:20 C:0	CDS	-	199/933	67/310	missense_variant c.199G>C p.Ala67Pro	puuE	allantoinase PuuE
	ctg.s1.000000F.arrow	2751435	snp	T	G	G:20 T:0	CDS	-	944/956	315/317	missense_variant c.944A>C p.Asn315Thr		alpha/beta hydrolase
	ctg.s1.000000F.arrow	3037928	snp	C	G	G:20 C:0
	ctg.s1.000000F.arrow	3471767	snp	C	T	T:20 C:0	CDS	-	630/1155	210/384	synonymous_variant c.630G>A p.Gln210Gln		glycosyltransferase
	ctg.s1.000000F.arrow	3747073	snp	G	C	C:20 G:0	CDS	-	1085/2172	362/723	missense_variant c.1085C>G p.Thr362Ser		EAL domain-containing protein
	ctg.s1.000000F.arrow	4487566	snp	C	A	A:12 C:0
	ctg.s1.000000F.arrow	4514588	snp	C	A	A:17 C:0	CDS	+	712/1314	238/437	synonymous_variant c.712C>A p.Arg238Arg		MFS transporter
	ctg.s1.000000F.arrow	4514597	snp	G	T	T:16 G:0	CDS	+	721/1314	241/437	missense_variant c.721G>T p.Val241Leu		MFS transporter
	ctg.s1.000000F.arrow	4514620	snp	A	T	T:14 A:0	CDS	+	744/1314	248/437	synonymous_variant c.744A>T p.Val248Val		MFS transporter
	ctg.s1.000001F.arrow	34554	snp	G	T	T:20 G:0
	ctg.s1.000001F.arrow	121726	snp	A	T	T:20 A:0	CDS	+	361/516	121/171	missense_variant c.361A>T p.Asn121Tyr		hypothetical protein
	ctg.s1.000001F.arrow	121732	snp	A	T	T:20 A:0	CDS	+	367/516	123/171	missense_variant c.367A>T p.Thr123Ser		hypothetical protein
	ctg.s1.000001F.arrow	163157	snp	G	T	T:20 G:0
	ctg.s1.000001F.arrow	165907	snp	G	T	T:20 G:0
	ctg.s1.000001F.arrow	339246	snp	C	A	A:20 C:0
	ctg.s1.000001F.arrow	339272	snp	A	T	T:20 A:0
	ctg.s1.000001F.arrow	339289	snp	G	T	T:20 G:0
	ctg.s1.000001F.arrow	346410	snp	A	C	C:20 A:0	CDS	+	157/1248	53/415	missense_variant c.157A>C p.Lys53Gln		ParA family protein
KP1633	ctg.s1.000000F.arrow	565181	snp	T	G	G:20 T:0	CDS	-	532/858	178/285	missense_variant c.532A>C p.Met178Leu		MurR/RpiR family transcriptional regulator
	ctg.s1.000000F.arrow	698320	snp	G	A	A:20 G:0	CDS	+	698/1440	233/479	missense_variant c.698G>A p.Arg233His		D-aminoacylase
	ctg.s1.000000F.arrow	962174	snp	A	T	T:20 A:0	CDS	+	157/3300	53/1099	missense_variant c.157A>T p.Ile53Leu	pulA	pullulanase-type alpha-1,6-glucosidase
	ctg.s1.000000F.arrow	1024878	snp	C	A	A:10 C:0
	ctg.s1.000000F.arrow	1368553	snp	T	A	A:20 T:0	CDS	-	653/1734	218/577	missense_variant c.653A>T p.Gln218Leu		arylsulfatase
	ctg.s1.000000F.arrow	1730794	snp	T	G	G:20 T:0	CDS	-	780/1236	260/411	stop_lost c.780A>C p.Ter260Tyrext*?	moeA	molybdopterin molybdotransferase MoeA
	ctg.s1.000000F.arrow	2126927	snp	C	G	G:20 C:0	CDS	-	9/996	3/331	missense_variant c.9G>C p.Met3Ile	gapA	glyceraldehyde-3-phosphate dehydrogenase
	ctg.s1.000000F.arrow	2171903	snp	A	G	G:20 A:0
	ctg.s1.000000F.arrow	2705889	snp	C	G	G:20 C:0	CDS	-	199/933	67/310	missense_variant c.199G>C p.Ala67Pro	puuE	allantoinase PuuE
	ctg.s1.000000F.arrow	3037928	snp	C	G	G:20 C:0
	ctg.s1.000000F.arrow	3052580	snp	C	T	T:20 C:0	CDS	-	684/1017	228/338	synonymous_variant c.684G>A p.Gly228Gly	dmpG	4-hydroxy-2-oxovalerate aldolase
	ctg.s1.000000F.arrow	3451757	snp	T	G	G:20 T:0	CDS	-	278/1896	93/631	missense_variant c.278A>C p.Glu93Ala		DUF4422 domain-containing protein
	ctg.s1.000000F.arrow	3457509	snp	G	A	A:20 G:0	CDS	-	209/1167	70/388	missense_variant c.209C>T p.Ala70Val	ugd	UDP-glucose 6-dehydrogenase
	ctg.s1.000000F.arrow	3747073	snp	G	C	C:20 G:0	CDS	-	1085/2172	362/723	missense_variant c.1085C>G p.Thr362Ser		EAL domain-containing protein
	ctg.s1.000000F.arrow	4225379	snp	G	T	T:20 G:0
KP1639	ctg.s1.000000F.arrow	488245	snp	A	C	C:20 A:0	CDS	+	556/933	186/310	missense_variant c.556A>C p.Ser186Arg		dihydrodipicolinate synthase family protein
	ctg.s1.000000F.arrow	488251	snp	T	G	G:20 T:0	CDS	+	562/933	188/310	stop_lost c.562T>G p.Ter188Gluext*?		dihydrodipicolinate synthase family protein
	ctg.s1.000000F.arrow	493943	snp	A	C	C:20 A:0	CDS	+	528/672	176/223	synonymous_variant c.528A>C p.Val176Val		hypothetical protein
	ctg.s1.000000F.arrow	565181	snp	T	G	G:20 T:0	CDS	-	532/858	178/285	missense_variant c.532A>C p.Met178Leu		MurR/RpiR family transcriptional regulator
	ctg.s1.000000F.arrow	599405	snp	T	G	G:20 T:0	CDS	+	233/933	78/310	stop_gained c.233T>G p.Leu78*		sce7725 family protein
	ctg.s1.000000F.arrow	930641	snp	A	C	C:20 A:0
	ctg.s1.000000F.arrow	935473	snp	T	G	G:20 T:0	CDS	+	97/120	33/39	missense_variant c.97T>G p.Leu33Val		hypothetical protein
	ctg.s1.000000F.arrow	935496	snp	G	A	A:20 G:0	CDS	+	120/120	40/39	splice_region_variant&stop_retained_variant c.120G>A p.Ter40Ter		hypothetical protein
	ctg.s1.000000F.arrow	962174	snp	A	T	T:20 A:0	CDS	+	157/3300	53/1099	missense_variant c.157A>T p.Ile53Leu	pulA	pullulanase-type alpha-1,6-glucosidase
	ctg.s1.000000F.arrow	984390	snp	T	A	A:20 T:0	CDS	+	1154/1434	385/477	missense_variant c.1154T>A p.Leu385Gln	degP	serine endoprotease DegP
	ctg.s1.000000F.arrow	1024878	snp	C	A	A:10 C:0
	ctg.s1.000000F.arrow	1040824	snp	T	C	C:20 T:0
	ctg.s1.000000F.arrow	1084696	snp	T	A	A:20 T:0	CDS	+	637/735	213/244	missense_variant c.637T>A p.Tyr213Asn		response regulator
	ctg.s1.000000F.arrow	1088674	snp	A	T	T:20 A:0
	ctg.s1.000000F.arrow	1088701	snp	A	T	T:20 A:0
	ctg.s1.000000F.arrow	1203372	snp	T	G	G:20 T:0
	ctg.s1.000000F.arrow	1203389	snp	A	T	T:20 A:0
	ctg.s1.000000F.arrow	1243578	snp	C	A	A:20 C:0
	ctg.s1.000000F.arrow	1243596	snp	A	C	C:20 A:0
	ctg.s1.000000F.arrow	1243633	snp	T	A	A:20 T:0
	ctg.s1.000000F.arrow	1361152	snp	C	A	A:20 C:0
	ctg.s1.000000F.arrow	1368553	snp	T	A	A:20 T:0	CDS	-	653/1734	218/577	missense_variant c.653A>T p.Gln218Leu		arylsulfatase
	ctg.s1.000000F.arrow	1518515	snp	C	T	T:20 C:0
	ctg.s1.000000F.arrow	1605132	snp	C	T	T:20 C:0
	ctg.s1.000000F.arrow	1605174	snp	T	G	G:19 T:0
	ctg.s1.000000F.arrow	1605193	snp	A	T	T:17 A:0
	ctg.s1.000000F.arrow	1605200	snp	A	G	G:17 A:0
	ctg.s1.000000F.arrow	1730794	snp	T	G	G:20 T:0	CDS	-	780/1236	260/411	stop_lost c.780A>C p.Ter260Tyrext*?	moeA	molybdopterin molybdotransferase MoeA
	ctg.s1.000000F.arrow	1971926	snp	G	C	C:20 G:0	CDS	+	136/1509	46/502	missense_variant c.136G>C p.Val46Leu	putP	sodium/proline symporter PutP
	ctg.s1.000000F.arrow	2038742	snp	T	G	G:20 T:0	CDS	-	24/156	1951-08-01	missense_variant c.24A>C p.Leu8Phe		hypothetical protein
	ctg.s1.000000F.arrow	2126927	snp	C	G	G:20 C:0	CDS	-	9/996	3/331	missense_variant c.9G>C p.Met3Ile	gapA	glyceraldehyde-3-phosphate dehydrogenase
	ctg.s1.000000F.arrow	2171903	snp	A	G	G:20 A:0
	ctg.s1.000000F.arrow	2236752	snp	A	G	G:20 A:0
	ctg.s1.000000F.arrow	2303462	snp	C	T	T:20 C:0	CDS	+	350/405	117/134	missense_variant c.350C>T p.Ser117Phe		hypothetical protein
	ctg.s1.000000F.arrow	2457424	snp	T	A	A:16 T:0
	ctg.s1.000000F.arrow	2457463	snp	T	G	G:18 T:0
	ctg.s1.000000F.arrow	2662891	snp	C	T	T:20 C:0	CDS	-	36/312	12/103	synonymous_variant c.36G>A p.Gly12Gly		PTS fructose transporter subunit IIB
	ctg.s1.000000F.arrow	2662906	snp	G	T	T:20 G:0	CDS	-	21/312	7/103	synonymous_variant c.21C>A p.Thr7Thr		PTS fructose transporter subunit IIB
	ctg.s1.000000F.arrow	2698797	snp	T	G	G:20 T:0
	ctg.s1.000000F.arrow	2698821	snp	C	A	A:20 C:0	CDS	+	4/900	2/299	missense_variant c.4C>A p.Leu2Ile		hypothetical protein
	ctg.s1.000000F.arrow	2705889	snp	C	G	G:20 C:0	CDS	-	199/933	67/310	missense_variant c.199G>C p.Ala67Pro	puuE	allantoinase PuuE
	ctg.s1.000000F.arrow	2741559	snp	C	T	T:20 C:0	CDS	-	1795/1911	599/636	missense_variant c.1795G>A p.Asp599Asn	mrdA	penicillin-binding protein 2
	ctg.s1.000000F.arrow	2924738	snp	T	A	A:20 T:0	CDS	-	36/441	12/146	synonymous_variant c.36A>T p.Ala12Ala	slyA	transcriptional regulator SlyA
	ctg.s1.000000F.arrow	2924759	snp	C	T	T:19 C:0	CDS	-	15/441	5/146	synonymous_variant c.15G>A p.Ser5Ser	slyA	transcriptional regulator SlyA
	ctg.s1.000000F.arrow	2924771	snp	C	T	T:20 C:0	CDS	-	3/441	1/146	initiator_codon_variant c.3G>A p.Met1?	slyA	transcriptional regulator SlyA
	ctg.s1.000000F.arrow	2924776	snp	C	A	A:20 C:0
	ctg.s1.000000F.arrow	2924792	snp	C	T	T:20 C:0
	ctg.s1.000000F.arrow	2924838	snp	T	G	G:20 T:0
	ctg.s1.000000F.arrow	3037928	snp	C	G	G:20 C:0
	ctg.s1.000000F.arrow	3210353	snp	G	A	A:20 G:0	CDS	-	264/894	88/297	synonymous_variant c.264C>T p.Val88Val		SUMF1/EgtB/PvdO family nonheme iron enzyme
	ctg.s1.000000F.arrow	3443003	snp	C	T	T:20 C:0	CDS	+	171/285	57/94	synonymous_variant c.171C>T p.Val57Val		GtrA family protein
	ctg.s1.000000F.arrow	3443021	snp	T	A	A:20 T:0	CDS	+	189/285	63/94	synonymous_variant c.189T>A p.Val63Val		GtrA family protein
	ctg.s1.000000F.arrow	3471684	snp	C	A	A:21 C:0	CDS	-	713/1155	238/384	missense_variant c.713G>T p.Cys238Phe		glycosyltransferase
	ctg.s1.000000F.arrow	3472062	snp	T	G	G:10 T:0	CDS	-	335/1155	112/384	missense_variant c.335A>C p.Asn112Thr		glycosyltransferase
	ctg.s1.000000F.arrow	3472068	snp	G	A	A:10 G:0	CDS	-	329/1155	110/384	missense_variant c.329C>T p.Thr110Ile		glycosyltransferase
	ctg.s1.000000F.arrow	3472080	snp	T	G	G:12 T:0	CDS	-	317/1155	106/384	missense_variant c.317A>C p.Asp106Ala		glycosyltransferase
	ctg.s1.000000F.arrow	3472104	snp	G	T	T:14 G:0	CDS	-	293/1155	98/384	missense_variant c.293C>A p.Ala98Glu		glycosyltransferase
	ctg.s1.000000F.arrow	3472114	snp	C	G	G:14 C:0	CDS	-	283/1155	95/384	missense_variant c.283G>C p.Ala95Pro		glycosyltransferase
	ctg.s1.000000F.arrow	3583646	snp	T	A	A:20 T:0
	ctg.s1.000000F.arrow	3672152	snp	A	G	G:20 A:0	CDS	-	290/2727	97/908	missense_variant c.290T>C p.Ile97Thr	nuoG	NADH-quinone oxidoreductase subunit NuoG
	ctg.s1.000000F.arrow	3747073	snp	G	C	C:20 G:0	CDS	-	1085/2172	362/723	missense_variant c.1085C>G p.Thr362Ser		EAL domain-containing protein
	ctg.s1.000000F.arrow	3784253	snp	C	T	T:20 C:0	CDS	-	426/840	142/279	synonymous_variant c.426G>A p.Val142Val	eutJ	ethanolamine utilization protein EutJ
	ctg.s1.000000F.arrow	4040347	snp	T	G	G:20 T:0
	ctg.s1.000000F.arrow	4049096	snp	A	C	C:20 A:0
	ctg.s1.000000F.arrow	4049110	snp	A	C	C:20 A:0
	ctg.s1.000000F.arrow	4049116	snp	T	A	A:20 T:0
	ctg.s1.000000F.arrow	4146641	snp	A	G	G:10 A:0	CDS	+	70/426	24/141	missense_variant c.70A>G p.Asn24Asp		hypothetical protein
	ctg.s1.000000F.arrow	4146671	snp	T	A	A:13 T:0	CDS	+	100/426	34/141	missense_variant c.100T>A p.Cys34Ser		hypothetical protein
	ctg.s1.000000F.arrow	4150146	snp	C	A	A:19 C:0	CDS	-	28/255	1984-10-01	missense_variant c.28G>T p.Ala10Ser		plasmid replication protein
	ctg.s1.000000F.arrow	4150191	snp	T	A	A:20 T:0	CDS	-	666/687	222/228	missense_variant c.666A>T p.Lys222Asn		replication initiation protein
	ctg.s1.000000F.arrow	4150205	snp	C	A	A:20 C:0	CDS	-	652/687	218/228	stop_gained c.652G>T p.Glu218*		replication initiation protein
	ctg.s1.000000F.arrow	4150211	snp	T	A	A:20 T:0	CDS	-	646/687	216/228	missense_variant c.646A>T p.Thr216Ser		replication initiation protein
	ctg.s1.000000F.arrow	4154230	snp	A	T	T:20 A:0	CDS	+	2568-01-01	1/855	initiator_codon_variant c.1A>T p.Met1?	mutS	DNA mismatch repair protein MutS
	ctg.s1.000000F.arrow	4154236	snp	G	T	T:20 G:0	CDS	+	2568-07-01	3/855	stop_gained c.7G>T p.Glu3*	mutS	DNA mismatch repair protein MutS
	ctg.s1.000000F.arrow	4194313	snp	T	G	G:20 T:0
	ctg.s1.000000F.arrow	4374589	snp	C	A	A:20 C:0
	ctg.s1.000000F.arrow	4456502	snp	T	G	G:20 T:0
	ctg.s1.000000F.arrow	4456514	snp	A	T	T:20 A:0
	ctg.s1.000000F.arrow	4456529	snp	T	G	G:20 T:0
	ctg.s1.000000F.arrow	4456541	snp	A	C	C:20 A:0
	ctg.s1.000000F.arrow	4456549	snp	T	C	C:20 T:0
	ctg.s1.000000F.arrow	4456558	snp	A	T	T:20 A:0
	ctg.s1.000000F.arrow	4456568	snp	T	C	C:20 T:0
	ctg.s1.000000F.arrow	4456575	snp	A	G	G:20 A:0
	ctg.s1.000000F.arrow	4456586	snp	T	A	A:20 T:0
	ctg.s1.000000F.arrow	4484070	snp	C	A	A:20 C:0	CDS	-	1266/1899	422/632	missense_variant c.1266G>T p.Leu422Phe		ATP-dependent helicase
	ctg.s1.000000F.arrow	5055654	snp	T	C	C:20 T:0	CDS	-	1115/1503	372/500	missense_variant c.1115A>G p.Asp372Gly		pitrilysin family protein
	ctg.s1.000000F.arrow	5190815	snp	A	C	C:20 A:0
	ctg.s1.000000F.arrow	5224642	snp	A	G	G:14 A:0	CDS	+	141/951	47/316	synonymous_variant c.141A>G p.Ser47Ser		retron St85 family RNA-directed DNA polymerase
	ctg.s1.000000F.arrow	5287421	snp	G	A	A:20 G:0	CDS	-	550/924	184/307	missense_variant c.550C>T p.Arg184Cys	dsdC	DNA-binding transcriptional regulator DsdC
	ctg.s1.000001F.arrow	82987	snp	A	G	G:20 A:0
	ctg.s1.000001F.arrow	82993	snp	A	T	T:20 A:0
	ctg.s1.000001F.arrow	83001	snp	T	G	G:20 T:0
	ctg.s1.000001F.arrow	111861	snp	T	G	G:20 T:0	CDS	+	30/612	10/203	synonymous_variant c.30T>G p.Val10Val		hypothetical protein
	ctg.s1.000001F.arrow	142336	snp	T	C	C:20 T:0
	ctg.s1.000001F.arrow	229975	snp	A	G	G:20 A:0
	ctg.s1.000001F.arrow	261250	snp	T	A	A:20 T:0	CDS	-	13/1476	5/491	missense_variant c.13A>T p.Ile5Phe	msr(E)	ABC-F type ribosomal protection protein Msr(E)
	ctg.s1.000001F.arrow	282534	snp	C	G	G:20 C:0	CDS	+	689/909	230/302	missense_variant c.689C>G p.Ala230Gly		hypothetical protein
	ctg.s1.000001F.arrow	322840	snp	T	G	G:20 T:0
	ctg.s1.000001F.arrow	339273	snp	A	T	T:11 A:0
KP1645	ctg.s1.000000F.arrow	51159	snp	C	A	A:20 C:0	CDS	+	126/837	42/278	synonymous_variant c.126C>A p.Pro42Pro	fdhD	formate dehydrogenase accessory sulfurtransferase FdhD
	ctg.s1.000000F.arrow	228371	snp	C	A	A:20 C:0	CDS	+	745/4224	249/1407	missense_variant c.745C>A p.Leu249Met	rpoC	DNA-directed RNA polymerase subunit beta'
	ctg.s1.000000F.arrow	488245	snp	A	C	C:20 A:0	CDS	+	556/933	186/310	missense_variant c.556A>C p.Ser186Arg		dihydrodipicolinate synthase family protein
	ctg.s1.000000F.arrow	488251	snp	T	G	G:20 T:0	CDS	+	562/933	188/310	stop_lost c.562T>G p.Ter188Gluext*?		dihydrodipicolinate synthase family protein
	ctg.s1.000000F.arrow	565181	snp	T	G	G:20 T:0	CDS	-	532/858	178/285	missense_variant c.532A>C p.Met178Leu		MurR/RpiR family transcriptional regulator
	ctg.s1.000000F.arrow	654635	snp	C	T	T:20 C:0
	ctg.s1.000000F.arrow	816513	snp	C	T	T:20 C:0	CDS	-	899/1200	300/399	missense_variant c.899G>A p.Gly300Glu	tet(A)	tetracycline efflux MFS transporter Tet(A)
	ctg.s1.000000F.arrow	962174	snp	A	T	T:20 A:0	CDS	+	157/3300	53/1099	missense_variant c.157A>T p.Ile53Leu	pulA	pullulanase-type alpha-1,6-glucosidase
	ctg.s1.000000F.arrow	983593	snp	C	A	A:20 C:0	CDS	+	357/1434	119/477	synonymous_variant c.357C>A p.Gly119Gly	degP	serine endoprotease DegP
	ctg.s1.000000F.arrow	984390	snp	T	A	A:20 T:0	CDS	+	1154/1434	385/477	missense_variant c.1154T>A p.Leu385Gln	degP	serine endoprotease DegP
	ctg.s1.000000F.arrow	1024878	snp	C	A	A:10 C:0
	ctg.s1.000000F.arrow	1088628	snp	A	T	T:20 A:0
	ctg.s1.000000F.arrow	1088687	snp	A	T	T:20 A:0
	ctg.s1.000000F.arrow	1267574	snp	G	T	T:20 G:0	CDS	-	1855/3147	619/1048	missense_variant c.1855C>A p.Arg619Ser	acrB	multidrug efflux RND transporter permease subunit AcrB
	ctg.s1.000000F.arrow	1276942	snp	C	A	A:20 C:0	CDS	+	243/378	81/125	synonymous_variant c.243C>A p.Ile81Ile		DUF454 family protein
	ctg.s1.000000F.arrow	1322635	snp	C	A	A:20 C:0	CDS	+	2115/2436	705/811	synonymous_variant c.2115C>A p.Pro705Pro		fimbrial biogenesis outer membrane usher protein
	ctg.s1.000000F.arrow	1368553	snp	T	A	A:20 T:0	CDS	-	653/1734	218/577	missense_variant c.653A>T p.Gln218Leu		arylsulfatase
	ctg.s1.000000F.arrow	1401166	snp	G	T	T:20 G:0
	ctg.s1.000000F.arrow	1468416	snp	C	A	A:20 C:0	CDS	+	952/1242	318/413	missense_variant c.952C>A p.Leu318Met	entS	enterobactin transporter EntS
	ctg.s1.000000F.arrow	1483128	snp	C	A	A:20 C:0	CDS	+	891/999	297/332	synonymous_variant c.891C>A p.Leu297Leu		ABC transporter permease
	ctg.s1.000000F.arrow	1566624	snp	C	A	A:20 C:0	CDS	+	1419/1668	473/555	synonymous_variant c.1419C>A p.Leu473Leu	glnS	glutamine--tRNA ligase
	ctg.s1.000000F.arrow	1617037	snp	G	T	T:20 G:0	CDS	+	661/1044	221/347	missense_variant c.661G>T p.Ala221Ser	nadA	quinolinate synthase NadA
	ctg.s1.000000F.arrow	1730258	snp	C	A	A:20 C:0	CDS	-	81/756	27/251	missense_variant c.81G>T p.Gln27His	moeB	molybdopterin-synthase adenylyltransferase MoeB
	ctg.s1.000000F.arrow	1730794	snp	T	G	G:20 T:0	CDS	-	780/1236	260/411	stop_lost c.780A>C p.Ter260Tyrext*?	moeA	molybdopterin molybdotransferase MoeA
	ctg.s1.000000F.arrow	1743164	snp	G	T	T:20 G:0	CDS	+	885/1110	295/369	synonymous_variant c.885G>T p.Ser295Ser		PQQ-dependent sugar dehydrogenase
	ctg.s1.000000F.arrow	1983849	snp	G	T	T:20 G:0	CDS	+	784/906	262/301	stop_gained c.784G>T p.Glu262*		LysR family transcriptional regulator
	ctg.s1.000000F.arrow	2054457	snp	G	A	A:20 G:0	CDS	+	44/1020	15/339	missense_variant c.44G>A p.Gly15Glu		2-keto-3-deoxygluconate permease
	ctg.s1.000000F.arrow	2126927	snp	C	G	G:20 C:0	CDS	-	9/996	3/331	missense_variant c.9G>C p.Met3Ile	gapA	glyceraldehyde-3-phosphate dehydrogenase
	ctg.s1.000000F.arrow	2171903	snp	A	G	G:20 A:0
	ctg.s1.000000F.arrow	2306295	snp	A	C	C:20 A:0	CDS	+	1986/2019	662/672	missense_variant c.1986A>C p.Lys662Asn		M23 family metallopeptidase
	ctg.s1.000000F.arrow	2396439	snp	G	T	T:20 G:0	CDS	+	858/1206	286/401	synonymous_variant c.858G>T p.Pro286Pro		bifunctional succinylornithine transaminase/acetylornithine transaminase
	ctg.s1.000000F.arrow	2402079	snp	G	A	A:20 G:0	CDS	+	417/1431	139/476	synonymous_variant c.417G>A p.Pro139Pro		amino acid permease
	ctg.s1.000000F.arrow	2473717	snp	A	C	C:20 A:0	CDS	-	272/801	91/266	missense_variant c.272T>G p.Val91Gly	mdcE	biotin-independent malonate decarboxylase subunit gamma
	ctg.s1.000000F.arrow	2682690	snp	C	T	T:20 C:0
	ctg.s1.000000F.arrow	2682711	snp	A	C	C:20 A:0
	ctg.s1.000000F.arrow	2682756	snp	C	A	A:20 C:0
	ctg.s1.000000F.arrow	2682804	snp	C	A	A:20 C:0
	ctg.s1.000000F.arrow	2705889	snp	C	G	G:20 C:0	CDS	-	199/933	67/310	missense_variant c.199G>C p.Ala67Pro	puuE	allantoinase PuuE
	ctg.s1.000000F.arrow	2760161	snp	G	T	T:20 G:0
	ctg.s1.000000F.arrow	2784631	snp	C	A	A:20 C:0	CDS	-	71/216	24/71	missense_variant c.71G>T p.Arg24Met		helix-turn-helix domain-containing protein
	ctg.s1.000000F.arrow	2818364	snp	C	A	A:20 C:0	CDS	+	229/1546	77/514	missense_variant c.229C>A p.Arg77Ser	narH	nitrate reductase subunit beta
	ctg.s1.000000F.arrow	2825434	snp	C	A	A:20 C:0	CDS	-	119/705	40/234	missense_variant c.119G>T p.Gly40Val		ABC transporter ATP-binding protein
	ctg.s1.000000F.arrow	2995951	snp	C	A	A:20 C:0	CDS	+	817/1680	273/559	missense_variant c.817C>A p.Gln273Lys	alsS	acetolactate synthase AlsS
	ctg.s1.000000F.arrow	3033290	snp	G	T	T:20 G:0	CDS	-	665/934	222/310	missense_variant c.665C>A p.Pro222His		MurR/RpiR family transcriptional regulator
	ctg.s1.000000F.arrow	3037928	snp	C	G	G:20 C:0
	ctg.s1.000000F.arrow	3076019	snp	G	T	T:20 G:0	CDS	-	1016/1488	339/495	stop_gained c.1016C>A p.Ser339*	sufB	Fe-S cluster assembly protein SufB
	ctg.s1.000000F.arrow	3162496	snp	C	A	A:20 C:0	CDS	+	1186/1779	396/592	missense_variant c.1186C>A p.Arg396Ser	narX	nitrate/nitrite two-component system sensor histidine kinase NarX
	ctg.s1.000000F.arrow	3208234	snp	A	G	G:10 A:0	CDS	-	237/894	79/297	synonymous_variant c.237T>C p.Ser79Ser		SUMF1/EgtB/PvdO family nonheme iron enzyme
	ctg.s1.000000F.arrow	3317723	snp	G	C	C:20 G:0	CDS	-	1760/2061	587/686	missense_variant c.1760C>G p.Thr587Ser	ptrB	oligopeptidase B
	ctg.s1.000000F.arrow	3322117	snp	C	A	A:20 C:0
	ctg.s1.000000F.arrow	3446639	snp	G	T	T:20 G:0	CDS	-	196/1209	66/402	synonymous_variant c.196C>A p.Arg66Arg		glycosyltransferase family 2 protein
	ctg.s1.000000F.arrow	3446646	snp	T	A	A:20 T:0	CDS	-	189/1209	63/402	missense_variant c.189A>T p.Glu63Asp		glycosyltransferase family 2 protein
	ctg.s1.000000F.arrow	3446655	snp	G	T	T:20 G:0	CDS	-	180/1209	60/402	synonymous_variant c.180C>A p.Ser60Ser		glycosyltransferase family 2 protein
	ctg.s1.000000F.arrow	3446673	snp	G	T	T:20 G:0	CDS	-	162/1209	54/402	synonymous_variant c.162C>A p.Ile54Ile		glycosyltransferase family 2 protein
	ctg.s1.000000F.arrow	3460858	snp	C	A	A:20 C:0
	ctg.s1.000000F.arrow	3605745	snp	G	T	T:20 G:0	CDS	+	699/1287	233/428	synonymous_variant c.699G>T p.Ala233Ala		serine hydrolase
	ctg.s1.000000F.arrow	3747073	snp	G	C	C:20 G:0	CDS	-	1085/2172	362/723	missense_variant c.1085C>G p.Thr362Ser		EAL domain-containing protein
	ctg.s1.000000F.arrow	3753387	snp	C	A	A:20 C:0	CDS	+	632/999	211/332	missense_variant c.632C>A p.Ala211Asp		bile acid:sodium symporter
	ctg.s1.000000F.arrow	3816537	snp	G	T	T:20 G:0
	ctg.s1.000000F.arrow	3825504	snp	C	A	A:20 C:0	CDS	+	527/2061	176/686	stop_gained c.527C>A p.Ser176*	ppk1	polyphosphate kinase 1
	ctg.s1.000000F.arrow	3875209	snp	G	T	T:20 G:0	CDS	+	498/936	166/311	missense_variant c.498G>T p.Gln166His		recombinase RecT
	ctg.s1.000000F.arrow	4058505	snp	C	A	A:20 C:0	CDS	+	288/1068	96/355	missense_variant c.288C>A p.Ser96Arg	proW	glycine betaine/L-proline ABC transporter permease ProW
	ctg.s1.000000F.arrow	4197778	snp	G	A	A:20 G:0	CDS	-	1047/1638	349/545	synonymous_variant c.1047C>T p.Ile349Ile	pyrG	CTP synthase (glutamine hydrolyzing)
	ctg.s1.000000F.arrow	4273442	snp	C	T	T:20 C:0	CDS	-	524/774	175/257	missense_variant c.524G>A p.Arg175His		cobalt-precorrin-4 methyltransferase
	ctg.s1.000000F.arrow	4281968	snp	A	G	G:20 A:0
	ctg.s1.000000F.arrow	4408975	snp	G	T	T:20 G:0	CDS	-	750/897	250/298	missense_variant c.750C>A p.Phe250Leu	xerD	site-specific tyrosine recombinase XerD
	ctg.s1.000000F.arrow	4420699	snp	C	A	A:20 C:0	CDS	-	2605/2874	869/957	missense_variant c.2605G>T p.Asp869Tyr	gcvP	aminomethyl-transferring glycine dehydrogenase
	ctg.s1.000000F.arrow	4484818	snp	G	T	T:20 G:0	CDS	-	518/1899	173/632	stop_gained c.518C>A p.Ser173*		ATP-dependent helicase
	ctg.s1.000000F.arrow	4484831	snp	C	T	T:20 C:0	CDS	-	505/1899	169/632	missense_variant c.505G>A p.Glu169Lys		ATP-dependent helicase
	ctg.s1.000000F.arrow	4484836	snp	A	T	T:20 A:0	CDS	-	500/1899	167/632	missense_variant c.500T>A p.Val167Glu		ATP-dependent helicase
	ctg.s1.000000F.arrow	4484866	snp	A	T	T:20 A:0	CDS	-	470/1899	157/632	missense_variant c.470T>A p.Ile157Asn		ATP-dependent helicase
	ctg.s1.000000F.arrow	4484875	snp	A	T	T:20 A:0	CDS	-	461/1899	154/632	missense_variant c.461T>A p.Phe154Tyr		ATP-dependent helicase
	ctg.s1.000000F.arrow	4484910	snp	A	T	T:20 A:0	CDS	-	426/1899	142/632	missense_variant c.426T>A p.Asn142Lys		ATP-dependent helicase
	ctg.s1.000000F.arrow	4484922	snp	T	G	G:20 T:0	CDS	-	414/1899	138/632	missense_variant c.414A>C p.Lys138Asn		ATP-dependent helicase
	ctg.s1.000000F.arrow	4484936	snp	T	G	G:20 T:0	CDS	-	400/1899	134/632	missense_variant c.400A>C p.Ile134Leu		ATP-dependent helicase
	ctg.s1.000000F.arrow	4486552	snp	T	G	G:20 T:0	CDS	-	556/1776	186/591	missense_variant c.556A>C p.Lys186Gln		AAA family ATPase
	ctg.s1.000000F.arrow	4513739	snp	G	T	T:20 G:0
	ctg.s1.000000F.arrow	4737631	snp	G	T	T:20 G:0	CDS	-	371/771	124/256	missense_variant c.371C>A p.Ser124Tyr	garL	2-dehydro-3-deoxyglucarate aldolase
	ctg.s1.000000F.arrow	4813816	snp	C	A	A:20 C:0	CDS	-	233/495	78/164	missense_variant c.233G>T p.Gly78Val	sspB	ClpXP protease specificity-enhancing factor
	ctg.s1.000000F.arrow	4885080	snp	C	G	G:20 C:0	CDS	-	169/312	57/103	missense_variant c.169G>C p.Val57Leu	rpsJ	30S ribosomal protein S10
	ctg.s1.000000F.arrow	5031809	snp	C	A	A:20 C:0	CDS	+	83/1497	28/498	missense_variant c.83C>A p.Ala28Glu	pitA	inorganic phosphate transporter PitA
	ctg.s1.000000F.arrow	5143610	snp	G	T	T:20 G:0
	ctg.s1.000001F.arrow	163113	snp	C	A	A:20 C:0
	ctg.s1.000001F.arrow	196165	snp	G	T	T:20 G:0	CDS	+	199/305	67/100	missense_variant c.199G>T p.Ala67Ser		transposase
	ctg.s1.000001F.arrow	199085	snp	C	A	A:20 C:0	CDS	+	1114/1134	372/377	missense_variant c.1114C>A p.Pro372Thr		DUF3800 domain-containing protein
	ctg.s1.000001F.arrow	236006	snp	G	T	T:20 G:0	CDS	+	1096/1500	366/499	missense_variant c.1096G>T p.Val366Phe		lipopolysaccharide kinase InaA family protein
	ctg.s1.000001F.arrow	310074	snp	A	C	C:20 A:0	CDS	+	605/768	202/255	missense_variant c.605A>C p.Lys202Thr		hypothetical protein
	ctg.s2.44.arrow	153	snp	G	T	T:20 G:0
	ctg.s2.44.arrow	35469	snp	C	A	A:20 C:0
	ctg.s2.44.arrow	43491	snp	C	T	T:20 C:0
	ctg.s2.46.arrow	719	snp	G	T	T:20 G:0
KP1655	ctg.s1.000000F.arrow	565181	snp	T	G	G:20 T:0	CDS	-	532/858	178/285	missense_variant c.532A>C p.Met178Leu		MurR/RpiR family transcriptional regulator
	ctg.s1.000000F.arrow	962174	snp	A	T	T:20 A:0	CDS	+	157/3300	53/1099	missense_variant c.157A>T p.Ile53Leu	pulA	pullulanase-type alpha-1,6-glucosidase
	ctg.s1.000000F.arrow	1024878	snp	C	A	A:10 C:0
	ctg.s1.000000F.arrow	1368553	snp	T	A	A:20 T:0	CDS	-	653/1734	218/577	missense_variant c.653A>T p.Gln218Leu		arylsulfatase
	ctg.s1.000000F.arrow	1730794	snp	T	G	G:20 T:0	CDS	-	780/1236	260/411	stop_lost c.780A>C p.Ter260Tyrext*?	moeA	molybdopterin molybdotransferase MoeA
	ctg.s1.000000F.arrow	1744412	snp	C	A	A:20 C:0
	ctg.s1.000000F.arrow	1765380	snp	G	T	T:20 G:0	CDS	+	138/1653	46/550	missense_variant c.138G>T p.Lys46Asn		NTPase
	ctg.s1.000000F.arrow	2126927	snp	C	G	G:20 C:0	CDS	-	9/996	3/331	missense_variant c.9G>C p.Met3Ile	gapA	glyceraldehyde-3-phosphate dehydrogenase
	ctg.s1.000000F.arrow	2171903	snp	A	G	G:20 A:0
	ctg.s1.000000F.arrow	2350081	snp	T	G	G:20 T:0
	ctg.s1.000000F.arrow	2705889	snp	C	G	G:20 C:0	CDS	-	199/933	67/310	missense_variant c.199G>C p.Ala67Pro	puuE	allantoinase PuuE
	ctg.s1.000000F.arrow	3037928	snp	C	G	G:20 C:0
	ctg.s1.000000F.arrow	3052580	snp	C	T	T:20 C:0	CDS	-	684/1017	228/338	synonymous_variant c.684G>A p.Gly228Gly	dmpG	4-hydroxy-2-oxovalerate aldolase
	ctg.s1.000000F.arrow	3178588	snp	A	T	T:20 A:0
	ctg.s1.000000F.arrow	3293450	snp	T	G	G:10 T:0
	ctg.s1.000000F.arrow	3294828	snp	G	A	A:20 G:0	CDS	-	246/795	82/264	synonymous_variant c.246C>T p.Ala82Ala	rlmA	23S rRNA (guanine(745)-N(1))-methyltransferase
	ctg.s1.000000F.arrow	3339246	snp	A	T	T:20 A:0	CDS	-	225/1788	75/595	synonymous_variant c.225T>A p.Val75Val	aspS	aspartate--tRNA ligase
	ctg.s1.000000F.arrow	3474489	snp	A	G	G:20 A:0	CDS	-	39/951	13/316	synonymous_variant c.39T>C p.Ile13Ile		polysaccharide pyruvyl transferase family protein
	ctg.s1.000000F.arrow	3561390	snp	T	A	A:20 T:0	CDS	+	756/885	252/294	stop_gained c.756T>A p.Tyr252*	cdd	cytidine deaminase
	ctg.s1.000000F.arrow	3614955	snp	T	A	A:20 T:0
	ctg.s1.000000F.arrow	3677570	snp	G	T	T:20 G:0
	ctg.s1.000000F.arrow	3747073	snp	G	C	C:20 G:0	CDS	-	1085/2172	362/723	missense_variant c.1085C>G p.Thr362Ser		EAL domain-containing protein
	ctg.s1.000000F.arrow	4144049	snp	A	T	T:20 A:0	CDS	+	305/432	102/143	missense_variant c.305A>T p.His102Leu		Mov34/MPN/PAD-1 family protein
	ctg.s1.000000F.arrow	4225379	snp	G	T	T:20 G:0
	ctg.s1.000000F.arrow	4515850	snp	G	T	T:20 G:0	CDS	+	629/738	210/245	missense_variant c.629G>T p.Trp210Leu		class I SAM-dependent methyltransferase
	ctg.s1.000000F.arrow	4522783	snp	A	T	T:20 A:0	CDS	+	687/9216	229/3071	synonymous_variant c.687A>T p.Ser229Ser		type I polyketide synthase
	ctg.s1.000001F.arrow	14456	snp	T	G	G:20 T:0
	ctg.s1.000001F.arrow	357290	snp	C	A	A:20 C:0	CDS	-	323/678	108/225	missense_variant c.323G>T p.Gly108Val		PIN domain-containing protein
KP1657	ctg.s1.000000F.arrow	232235	snp	A	G	G:16 A:0
	ctg.s1.000000F.arrow	485540	snp	A	C	C:20 A:0	CDS	+	24/753	8/250	synonymous_variant c.24A>C p.Ile8Ile		oligogalacturonate-specific porin KdgM family protein
	ctg.s1.000000F.arrow	488245	snp	A	C	C:20 A:0	CDS	+	556/933	186/310	missense_variant c.556A>C p.Ser186Arg		dihydrodipicolinate synthase family protein
	ctg.s1.000000F.arrow	488251	snp	T	G	G:20 T:0	CDS	+	562/933	188/310	stop_lost c.562T>G p.Ter188Gluext*?		dihydrodipicolinate synthase family protein
	ctg.s1.000000F.arrow	548470	snp	T	C	C:20 T:0
	ctg.s1.000000F.arrow	565181	snp	T	G	G:20 T:0	CDS	-	532/858	178/285	missense_variant c.532A>C p.Met178Leu		MurR/RpiR family transcriptional regulator
	ctg.s1.000000F.arrow	581803	snp	A	C	C:20 A:0
	ctg.s1.000000F.arrow	592570	snp	T	G	G:11 T:0
	ctg.s1.000000F.arrow	592590	snp	T	C	C:11 T:0
	ctg.s1.000000F.arrow	592623	snp	C	A	A:15 C:0
	ctg.s1.000000F.arrow	604388	snp	G	T	T:20 G:0
	ctg.s1.000000F.arrow	657934	snp	G	C	C:20 G:0	CDS	+	666/972	222/323	missense_variant c.666G>C p.Met222Ile		ABC transporter permease
	ctg.s1.000000F.arrow	724759	snp	T	G	G:20 T:0
	ctg.s1.000000F.arrow	732753	snp	T	G	G:10 T:0	CDS	-	72/171	24/56	missense_variant c.72A>C p.Leu24Phe		hypothetical protein
	ctg.s1.000000F.arrow	819234	snp	C	A	A:20 C:0
	ctg.s1.000000F.arrow	819242	snp	G	T	T:20 G:0
	ctg.s1.000000F.arrow	819276	snp	G	A	A:20 G:0
	ctg.s1.000000F.arrow	819289	snp	G	T	T:20 G:0
	ctg.s1.000000F.arrow	819298	snp	T	G	G:20 T:0
	ctg.s1.000000F.arrow	962174	snp	A	T	T:20 A:0	CDS	+	157/3300	53/1099	missense_variant c.157A>T p.Ile53Leu	pulA	pullulanase-type alpha-1,6-glucosidase
	ctg.s1.000000F.arrow	1024878	snp	C	A	A:10 C:0
	ctg.s1.000000F.arrow	1368553	snp	T	A	A:20 T:0	CDS	-	653/1734	218/577	missense_variant c.653A>T p.Gln218Leu		arylsulfatase
	ctg.s1.000000F.arrow	1600802	snp	T	A	A:20 T:0	CDS	+	1969/2808	657/935	missense_variant c.1969T>A p.Trp657Arg	sucA	2-oxoglutarate dehydrogenase E1 component
	ctg.s1.000000F.arrow	1638575	snp	A	T	T:19 A:0
	ctg.s1.000000F.arrow	1698588	snp	G	T	T:20 G:0
	ctg.s1.000000F.arrow	1730794	snp	T	G	G:20 T:0	CDS	-	780/1236	260/411	stop_lost c.780A>C p.Ter260Tyrext*?	moeA	molybdopterin molybdotransferase MoeA
	ctg.s1.000000F.arrow	1777012	snp	T	A	A:20 T:0
	ctg.s1.000000F.arrow	2040229	snp	T	G	G:20 T:0
	ctg.s1.000000F.arrow	2126927	snp	C	G	G:20 C:0	CDS	-	9/996	3/331	missense_variant c.9G>C p.Met3Ile	gapA	glyceraldehyde-3-phosphate dehydrogenase
	ctg.s1.000000F.arrow	2171903	snp	A	G	G:20 A:0
	ctg.s1.000000F.arrow	2195543	snp	A	C	C:20 A:0	CDS	-	24/423	8/140	missense_variant c.24T>G p.Phe8Leu		hypothetical protein
	ctg.s1.000000F.arrow	2456219	snp	A	T	T:20 A:0	CDS	-	780/1512	260/503	synonymous_variant c.780T>A p.Gly260Gly		anion permease
	ctg.s1.000000F.arrow	2565268	snp	A	G	G:10 A:0	CDS	-	285/381	95/126	synonymous_variant c.285T>C p.Asp95Asp		tautomerase family protein
	ctg.s1.000000F.arrow	2597397	snp	A	T	T:20 A:0
	ctg.s1.000000F.arrow	2665102	snp	T	G	G:20 T:0	CDS	-	432/1263	144/420	synonymous_variant c.432A>C p.Gly144Gly		PTS ascorbate transporter subunit IIC
	ctg.s1.000000F.arrow	2665571	snp	T	G	G:20 T:0	CDS	-	260/267	87/88	missense_variant c.260A>C p.Asn87Thr		PTS sugar transporter subunit IIB
	ctg.s1.000000F.arrow	2665582	snp	A	T	T:20 A:0	CDS	-	249/267	83/88	synonymous_variant c.249T>A p.Ile83Ile		PTS sugar transporter subunit IIB
	ctg.s1.000000F.arrow	2675511	snp	C	A	A:20 C:0
	ctg.s1.000000F.arrow	2675523	snp	C	A	A:20 C:0
	ctg.s1.000000F.arrow	2675538	snp	T	A	A:20 T:0
	ctg.s1.000000F.arrow	2705889	snp	C	G	G:20 C:0	CDS	-	199/933	67/310	missense_variant c.199G>C p.Ala67Pro	puuE	allantoinase PuuE
	ctg.s1.000000F.arrow	3037928	snp	C	G	G:20 C:0
	ctg.s1.000000F.arrow	3208234	snp	A	G	G:13 A:0	CDS	-	237/894	79/297	synonymous_variant c.237T>C p.Ser79Ser		SUMF1/EgtB/PvdO family nonheme iron enzyme
	ctg.s1.000000F.arrow	3208246	snp	T	C	C:13 T:0	CDS	-	225/894	75/297	synonymous_variant c.225A>G p.Lys75Lys		SUMF1/EgtB/PvdO family nonheme iron enzyme
	ctg.s1.000000F.arrow	3481149	snp	C	T	T:10 C:0	CDS	-	392/630	131/209	missense_variant c.392G>A p.Gly131Asp		phosphatase PAP2 family protein
	ctg.s1.000000F.arrow	3677500	snp	C	T	T:20 C:0
	ctg.s1.000000F.arrow	3677509	snp	A	C	C:20 A:0
	ctg.s1.000000F.arrow	3677528	snp	A	C	C:20 A:0
	ctg.s1.000000F.arrow	3677548	snp	A	T	T:20 A:0
	ctg.s1.000000F.arrow	3679091	snp	A	C	C:20 A:0
	ctg.s1.000000F.arrow	3679113	snp	T	G	G:20 T:0
	ctg.s1.000000F.arrow	3679122	snp	A	C	C:20 A:0
	ctg.s1.000000F.arrow	3747073	snp	G	C	C:20 G:0	CDS	-	1085/2172	362/723	missense_variant c.1085C>G p.Thr362Ser		EAL domain-containing protein
	ctg.s1.000000F.arrow	3927942	snp	A	C	C:20 A:0	CDS	+	993/1197	331/398	missense_variant c.993A>C p.Gln331His		ROK family transcriptional regulator
	ctg.s1.000000F.arrow	3927947	snp	G	A	A:20 G:0	CDS	+	998/1197	333/398	stop_gained c.998G>A p.Trp333*		ROK family transcriptional regulator
	ctg.s1.000000F.arrow	3927967	snp	G	T	T:20 G:0	CDS	+	1018/1197	340/398	missense_variant c.1018G>T p.Ala340Ser		ROK family transcriptional regulator
	ctg.s1.000000F.arrow	3928001	snp	A	T	T:20 A:0	CDS	+	1052/1197	351/398	missense_variant c.1052A>T p.Lys351Ile		ROK family transcriptional regulator
	ctg.s1.000000F.arrow	4033389	snp	C	A	A:20 C:0
	ctg.s1.000000F.arrow	4141962	snp	T	G	G:20 T:0	CDS	+	142/1875	48/624	missense_variant c.142T>G p.Phe48Val		ThiF family adenylyltransferase
	ctg.s1.000000F.arrow	4142002	snp	G	T	T:20 G:0	CDS	+	182/1875	61/624	missense_variant c.182G>T p.Ser61Ile		ThiF family adenylyltransferase
	ctg.s1.000000F.arrow	4149131	snp	A	C	C:20 A:0	CDS	+	617/645	206/214	missense_variant c.617A>C p.Asn206Thr		hypothetical protein
	ctg.s1.000000F.arrow	4352587	snp	T	G	G:20 T:0	CDS	+	105/132	35/43	synonymous_variant c.105T>G p.Gly35Gly		hypothetical protein
	ctg.s1.000000F.arrow	4352651	snp	C	A	A:20 C:0
	ctg.s1.000000F.arrow	4486548	snp	A	C	C:20 A:0	CDS	-	560/1776	187/591	missense_variant c.560T>G p.Val187Gly		AAA family ATPase
	ctg.s1.000000F.arrow	4487158	snp	A	C	C:20 A:0
	ctg.s1.000000F.arrow	4487188	snp	C	A	A:20 C:0
	ctg.s1.000000F.arrow	4516523	snp	A	C	C:20 A:0	CDS	+	544/6105	182/2034	missense_variant c.544A>C p.Lys182Gln		non-ribosomal peptide synthetase
	ctg.s1.000000F.arrow	4516538	snp	G	T	T:20 G:0	CDS	+	559/6105	187/2034	stop_gained c.559G>T p.Glu187*		non-ribosomal peptide synthetase
	ctg.s1.000000F.arrow	4536139	snp	G	T	T:11 G:0	CDS	+	1189/1728	397/575	missense_variant c.1189G>T p.Asp397Tyr		ABC transporter ATP-binding protein
	ctg.s1.000000F.arrow	4536168	snp	T	A	A:14 T:0	CDS	+	1218/1728	406/575	missense_variant c.1218T>A p.Asp406Glu		ABC transporter ATP-binding protein
	ctg.s1.000000F.arrow	4536855	snp	T	A	A:20 T:0
	ctg.s1.000000F.arrow	4536861	snp	A	C	C:20 A:0
	ctg.s1.000000F.arrow	4536866	snp	G	T	T:20 G:0
	ctg.s1.000000F.arrow	4536878	snp	G	A	A:20 G:0	CDS	+	8/570	3/189	missense_variant c.8G>A p.Arg3His		4'-phosphopantetheinyl transferase superfamily protein
	ctg.s1.000000F.arrow	4536888	snp	A	C	C:20 A:0	CDS	+	18/570	6/189	missense_variant c.18A>C p.Leu6Phe		4'-phosphopantetheinyl transferase superfamily protein
	ctg.s1.000000F.arrow	4536909	snp	A	C	C:20 A:0	CDS	+	39/570	13/189	synonymous_variant c.39A>C p.Ser13Ser		4'-phosphopantetheinyl transferase superfamily protein
	ctg.s1.000000F.arrow	4536945	snp	G	T	T:20 G:0	CDS	+	75/570	25/189	synonymous_variant c.75G>T p.Gly25Gly		4'-phosphopantetheinyl transferase superfamily protein
	ctg.s1.000000F.arrow	4537068	snp	C	A	A:20 C:0	CDS	+	198/570	66/189	missense_variant c.198C>A p.Asn66Lys		4'-phosphopantetheinyl transferase superfamily protein
	ctg.s1.000000F.arrow	4537089	snp	C	A	A:20 C:0	CDS	+	219/570	73/189	missense_variant c.219C>A p.Ser73Arg		4'-phosphopantetheinyl transferase superfamily protein
	ctg.s1.000000F.arrow	4537099	snp	T	G	G:21 T:0	CDS	+	229/570	77/189	missense_variant c.229T>G p.Tyr77Asp		4'-phosphopantetheinyl transferase superfamily protein
	ctg.s1.000000F.arrow	4537105	snp	T	G	G:20 T:0	CDS	+	235/570	79/189	missense_variant c.235T>G p.Phe79Val		4'-phosphopantetheinyl transferase superfamily protein
	ctg.s1.000000F.arrow	4537137	snp	T	G	G:18 T:0	CDS	+	267/570	89/189	stop_gained c.267T>G p.Tyr89*		4'-phosphopantetheinyl transferase superfamily protein
	ctg.s1.000000F.arrow	4822663	snp	T	G	G:20 T:0
	ctg.s1.000001F.arrow	2485	snp	T	A	A:20 T:0
	ctg.s1.000001F.arrow	190591	snp	A	G	G:20 A:0
	ctg.s1.000001F.arrow	195860	snp	C	A	A:20 C:0
	ctg.s1.000001F.arrow	282534	snp	C	G	G:20 C:0	CDS	+	689/909	230/302	missense_variant c.689C>G p.Ala230Gly		hypothetical protein
	ctg.s1.000001F.arrow	282584	snp	C	T	T:20 C:0	CDS	+	739/909	247/302	missense_variant c.739C>T p.His247Tyr		hypothetical protein
	ctg.s1.000001F.arrow	300269	snp	A	G	G:20 A:0
	ctg.s1.000001F.arrow	346062	snp	T	G	G:20 T:0
KP1658	ctg.s1.000000F.arrow	231977	snp	A	C	C:20 A:0
	ctg.s1.000000F.arrow	293746	snp	C	T	T:20 C:0	CDS	-	2213/2424	738/807	missense_variant c.2213G>A p.Arg738His	plsB	glycerol-3-phosphate 1-O-acyltransferase PlsB
	ctg.s1.000000F.arrow	488245	snp	A	C	C:20 A:0	CDS	+	556/933	186/310	missense_variant c.556A>C p.Ser186Arg		dihydrodipicolinate synthase family protein
	ctg.s1.000000F.arrow	488251	snp	T	G	G:20 T:0	CDS	+	562/933	188/310	stop_lost c.562T>G p.Ter188Gluext*?		dihydrodipicolinate synthase family protein
	ctg.s1.000000F.arrow	565181	snp	T	G	G:20 T:0	CDS	-	532/858	178/285	missense_variant c.532A>C p.Met178Leu		MurR/RpiR family transcriptional regulator
	ctg.s1.000000F.arrow	860515	snp	T	C	C:20 T:0	CDS	+	509/897	170/298	missense_variant c.509T>C p.Val170Ala		LysR family transcriptional regulator
	ctg.s1.000000F.arrow	921634	snp	G	A	A:20 G:0	CDS	-	937/1608	313/535	missense_variant c.937C>T p.His313Tyr		DUF3300 domain-containing protein
	ctg.s1.000000F.arrow	962174	snp	A	T	T:15 A:0	CDS	+	157/3300	53/1099	missense_variant c.157A>T p.Ile53Leu	pulA	pullulanase-type alpha-1,6-glucosidase
	ctg.s1.000000F.arrow	1024878	snp	C	A	A:10 C:0
	ctg.s1.000000F.arrow	1243589	snp	C	A	A:20 C:0
	ctg.s1.000000F.arrow	1364214	snp	G	A	A:20 G:0	CDS	+	788/954	263/317	missense_variant c.788G>A p.Gly263Glu		aldo/keto reductase
	ctg.s1.000000F.arrow	1368553	snp	T	A	A:20 T:0	CDS	-	653/1734	218/577	missense_variant c.653A>T p.Gln218Leu		arylsulfatase
	ctg.s1.000000F.arrow	1532587	snp	T	G	G:20 T:0	CDS	-	991/1902	331/633	missense_variant c.991A>C p.Thr331Pro	mrdA	peptidoglycan DD-transpeptidase MrdA
	ctg.s1.000000F.arrow	1730794	snp	T	G	G:20 T:0	CDS	-	780/1236	260/411	stop_lost c.780A>C p.Ter260Tyrext*?	moeA	molybdopterin molybdotransferase MoeA
	ctg.s1.000000F.arrow	2029248	snp	G	A	A:20 G:0
	ctg.s1.000000F.arrow	2126927	snp	C	G	G:20 C:0	CDS	-	9/996	3/331	missense_variant c.9G>C p.Met3Ile	gapA	glyceraldehyde-3-phosphate dehydrogenase
	ctg.s1.000000F.arrow	2134707	snp	A	G	G:10 A:0
	ctg.s1.000000F.arrow	2134772	snp	C	T	T:10 C:0
	ctg.s1.000000F.arrow	2134793	snp	C	T	T:10 C:0
	ctg.s1.000000F.arrow	2161304	snp	A	C	C:20 A:0	CDS	+	93/1359	31/452	synonymous_variant c.93A>C p.Gly31Gly	chbC	PTS N,N'-diacetylchitobiose transporter subunit IIC
	ctg.s1.000000F.arrow	2171903	snp	A	G	G:20 A:0
	ctg.s1.000000F.arrow	2305526	snp	C	A	A:20 C:0	CDS	+	1217/2019	406/672	missense_variant c.1217C>A p.Thr406Lys		M23 family metallopeptidase
	ctg.s1.000000F.arrow	2305542	snp	A	T	T:20 A:0	CDS	+	1233/2019	411/672	missense_variant c.1233A>T p.Lys411Asn		M23 family metallopeptidase
	ctg.s1.000000F.arrow	2568373	snp	C	T	T:20 C:0	CDS	-	328/1188	110/395	missense_variant c.328G>A p.Ala110Thr		MFS transporter
	ctg.s1.000000F.arrow	2642166	snp	A	C	C:20 A:0
	ctg.s1.000000F.arrow	2705889	snp	C	G	G:20 C:0	CDS	-	199/933	67/310	missense_variant c.199G>C p.Ala67Pro	puuE	allantoinase PuuE
	ctg.s1.000000F.arrow	2822147	snp	C	A	A:20 C:0
	ctg.s1.000000F.arrow	2888997	snp	C	G	G:20 C:0	CDS	+	364/1089	122/362	missense_variant c.364C>G p.Pro122Ala		NAD(P)-dependent alcohol dehydrogenase
	ctg.s1.000000F.arrow	3037928	snp	C	G	G:20 C:0
	ctg.s1.000000F.arrow	3178597	snp	A	T	T:20 A:0
	ctg.s1.000000F.arrow	3178613	snp	C	A	A:20 C:0
	ctg.s1.000000F.arrow	3178628	snp	A	G	G:20 A:0
	ctg.s1.000000F.arrow	3178634	snp	A	C	C:20 A:0
	ctg.s1.000000F.arrow	3386262	snp	C	A	A:20 C:0
	ctg.s1.000000F.arrow	3443083	snp	G	A	A:20 G:0	CDS	+	251/285	84/94	missense_variant c.251G>A p.Gly84Asp		GtrA family protein
	ctg.s1.000000F.arrow	3460799	snp	A	C	C:20 A:0
	ctg.s1.000000F.arrow	3470131	snp	A	C	C:20 A:0	CDS	-	1125/1263	375/420	missense_variant c.1125T>G p.Phe375Leu		O-antigen ligase
	ctg.s1.000000F.arrow	3476071	snp	G	A	A:20 G:0	CDS	-	712/2172	238/723	stop_gained c.712C>T p.Gln238*		polysaccharide biosynthesis tyrosine autokinase
	ctg.s1.000000F.arrow	3514199	snp	C	A	A:20 C:0	CDS	-	727/1464	243/487	missense_variant c.727G>T p.Gly243Cys	xylB	xylulokinase
	ctg.s1.000000F.arrow	3514217	snp	T	G	G:20 T:0	CDS	-	709/1464	237/487	missense_variant c.709A>C p.Asn237His	xylB	xylulokinase
	ctg.s1.000000F.arrow	3585755	snp	G	A	A:20 G:0	CDS	+	376/573	126/190	missense_variant c.376G>A p.Ala126Thr	yeiP	elongation factor P-like protein YeiP
	ctg.s1.000000F.arrow	3747073	snp	G	C	C:20 G:0	CDS	-	1085/2172	362/723	missense_variant c.1085C>G p.Thr362Ser		EAL domain-containing protein
	ctg.s1.000000F.arrow	4144449	snp	A	C	C:20 A:0	CDS	+	246/906	82/301	synonymous_variant c.246A>C p.Val82Val		hypothetical protein
	ctg.s1.000000F.arrow	4144465	snp	A	C	C:20 A:0	CDS	+	262/906	88/301	missense_variant c.262A>C p.Ile88Leu		hypothetical protein
	ctg.s1.000000F.arrow	4145420	snp	A	G	G:20 A:0	CDS	-	408/630	136/209	synonymous_variant c.408T>C p.Ile136Ile		hypothetical protein
	ctg.s1.000000F.arrow	4145426	snp	C	G	G:20 C:0	CDS	-	402/630	134/209	missense_variant c.402G>C p.Gln134His		hypothetical protein
	ctg.s1.000000F.arrow	4149146	snp	A	C	C:20 A:0	CDS	+	632/645	211/214	missense_variant c.632A>C p.Lys211Thr		hypothetical protein
	ctg.s1.000000F.arrow	4517586	snp	G	A	A:20 G:0	CDS	+	1607/6105	536/2034	missense_variant c.1607G>A p.Arg536Lys		non-ribosomal peptide synthetase
	ctg.s1.000000F.arrow	4535145	snp	A	T	T:15 A:0	CDS	+	195/1728	65/575	synonymous_variant c.195A>T p.Ile65Ile		ABC transporter ATP-binding protein
	ctg.s1.000000F.arrow	4535155	snp	A	C	C:15 A:1	CDS	+	205/1728	69/575	missense_variant c.205A>C p.Ile69Leu		ABC transporter ATP-binding protein
	ctg.s1.000000F.arrow	4580815	snp	G	A	A:20 G:0	CDS	-	539/1524	180/507	missense_variant c.539C>T p.Thr180Ile		family 43 glycosylhydrolase
	ctg.s1.000001F.arrow	195626	snp	G	T	T:20 G:0
	ctg.s1.000001F.arrow	258699	snp	A	T	T:20 A:0
	ctg.s1.000001F.arrow	258757	snp	A	T	T:20 A:0
	ctg.s1.000001F.arrow	334955	snp	T	C	C:20 T:0
KP1663	ctg.s1.000000F.arrow	231972	snp	C	G	G:20 C:0
	ctg.s1.000000F.arrow	403573	snp	T	G	G:20 T:0	CDS	+	101/477	34/158	missense_variant c.101T>G p.Ile34Ser	fxsA	membrane protein FxsA
	ctg.s1.000000F.arrow	565181	snp	T	G	G:20 T:0	CDS	-	532/858	178/285	missense_variant c.532A>C p.Met178Leu		MurR/RpiR family transcriptional regulator
	ctg.s1.000000F.arrow	594042	snp	A	C	C:20 A:0
	ctg.s1.000000F.arrow	962174	snp	A	T	T:20 A:0	CDS	+	157/3300	53/1099	missense_variant c.157A>T p.Ile53Leu	pulA	pullulanase-type alpha-1,6-glucosidase
	ctg.s1.000000F.arrow	1024878	snp	C	A	A:10 C:0
	ctg.s1.000000F.arrow	1169043	snp	T	A	A:20 T:0
	ctg.s1.000000F.arrow	1169048	snp	T	A	A:20 T:0
	ctg.s1.000000F.arrow	1368553	snp	T	A	A:20 T:0	CDS	-	653/1734	218/577	missense_variant c.653A>T p.Gln218Leu		arylsulfatase
	ctg.s1.000000F.arrow	1730794	snp	T	G	G:20 T:0	CDS	-	780/1236	260/411	stop_lost c.780A>C p.Ter260Tyrext*?	moeA	molybdopterin molybdotransferase MoeA
	ctg.s1.000000F.arrow	1765433	snp	A	T	T:20 A:0	CDS	+	191/1653	64/550	missense_variant c.191A>T p.Asp64Val		NTPase
	ctg.s1.000000F.arrow	1775844	snp	G	T	T:12 G:0	CDS	+	448/1512	150/503	missense_variant c.448G>T p.Val150Phe		hypothetical protein
	ctg.s1.000000F.arrow	1775857	snp	G	C	C:11 G:0	CDS	+	461/1512	154/503	missense_variant c.461G>C p.Arg154Thr		hypothetical protein
	ctg.s1.000000F.arrow	1775876	snp	T	C	C:10 T:0	CDS	+	480/1512	160/503	synonymous_variant c.480T>C p.Gly160Gly		hypothetical protein
	ctg.s1.000000F.arrow	1855427	snp	A	T	T:20 A:0
	ctg.s1.000000F.arrow	1855437	snp	A	C	C:20 A:0
	ctg.s1.000000F.arrow	1855442	snp	A	C	C:20 A:0
	ctg.s1.000000F.arrow	1855451	snp	A	C	C:20 A:0
	ctg.s1.000000F.arrow	2126927	snp	C	G	G:20 C:0	CDS	-	9/996	3/331	missense_variant c.9G>C p.Met3Ile	gapA	glyceraldehyde-3-phosphate dehydrogenase
	ctg.s1.000000F.arrow	2171903	snp	A	G	G:20 A:0
	ctg.s1.000000F.arrow	2457049	snp	C	T	T:10 C:0
	ctg.s1.000000F.arrow	2705889	snp	C	G	G:20 C:0	CDS	-	199/933	67/310	missense_variant c.199G>C p.Ala67Pro	puuE	allantoinase PuuE
	ctg.s1.000000F.arrow	3037928	snp	C	G	G:20 C:0
	ctg.s1.000000F.arrow	3052580	snp	C	T	T:20 C:0	CDS	-	684/1017	228/338	synonymous_variant c.684G>A p.Gly228Gly	dmpG	4-hydroxy-2-oxovalerate aldolase
	ctg.s1.000000F.arrow	3171732	snp	C	T	T:20 C:0	CDS	-	216/4068	72/1355	synonymous_variant c.216G>A p.Gly72Gly	nirB	nitrite reductase large subunit NirB
	ctg.s1.000000F.arrow	3339246	snp	A	T	T:20 A:0	CDS	-	225/1788	75/595	synonymous_variant c.225T>A p.Val75Val	aspS	aspartate--tRNA ligase
	ctg.s1.000000F.arrow	3561390	snp	T	A	A:20 T:0	CDS	+	756/885	252/294	stop_gained c.756T>A p.Tyr252*	cdd	cytidine deaminase
	ctg.s1.000000F.arrow	3679158	snp	G	A	A:20 G:0
	ctg.s1.000000F.arrow	3679201	snp	A	C	C:20 A:0
	ctg.s1.000000F.arrow	3679213	snp	A	C	C:20 A:0
	ctg.s1.000000F.arrow	3679234	snp	T	A	A:20 T:0
	ctg.s1.000000F.arrow	3679255	snp	C	A	A:20 C:0
	ctg.s1.000000F.arrow	3747073	snp	G	C	C:20 G:0	CDS	-	1085/2172	362/723	missense_variant c.1085C>G p.Thr362Ser		EAL domain-containing protein
	ctg.s1.000000F.arrow	4141167	snp	T	G	G:20 T:0	CDS	+	494/1155	165/384	missense_variant c.494T>G p.Leu165Arg		hypothetical protein
	ctg.s1.000000F.arrow	4141178	snp	G	T	T:20 G:0	CDS	+	505/1155	169/384	missense_variant c.505G>T p.Asp169Tyr		hypothetical protein
	ctg.s1.000000F.arrow	4141186	snp	A	G	G:20 A:0	CDS	+	513/1155	171/384	synonymous_variant c.513A>G p.Thr171Thr		hypothetical protein
	ctg.s1.000000F.arrow	4141191	snp	G	T	T:20 G:0	CDS	+	518/1155	173/384	missense_variant c.518G>T p.Ser173Ile		hypothetical protein
	ctg.s1.000000F.arrow	4141208	snp	T	G	G:20 T:0	CDS	+	535/1155	179/384	missense_variant c.535T>G p.Ser179Ala		hypothetical protein
	ctg.s1.000000F.arrow	4141228	snp	C	G	G:20 C:0	CDS	+	555/1155	185/384	synonymous_variant c.555C>G p.Ala185Ala		hypothetical protein
	ctg.s1.000000F.arrow	4225379	snp	G	T	T:20 G:0
	ctg.s1.000000F.arrow	4470587	snp	C	T	T:20 C:0
	ctg.s1.000000F.arrow	4483317	snp	T	G	G:20 T:0
	ctg.s1.000000F.arrow	4483324	snp	G	T	T:20 G:0
	ctg.s1.000000F.arrow	4483352	snp	T	G	G:20 T:0
	ctg.s1.000000F.arrow	4483361	snp	T	A	A:20 T:0
	ctg.s1.000000F.arrow	4485583	snp	T	A	A:20 T:0	CDS	-	1525/1776	509/591	missense_variant c.1525A>T p.Ile509Leu		AAA family ATPase
	ctg.s1.000000F.arrow	4485593	snp	A	G	G:20 A:0	CDS	-	1515/1776	505/591	synonymous_variant c.1515T>C p.Ile505Ile		AAA family ATPase
	ctg.s1.000000F.arrow	4522783	snp	A	T	T:20 A:0	CDS	+	687/9216	229/3071	synonymous_variant c.687A>T p.Ser229Ser		type I polyketide synthase
	ctg.s1.000000F.arrow	4543788	snp	C	T	T:20 C:0	CDS	-	1936/2370	646/789	missense_variant c.1936G>A p.Glu646Lys		TonB-dependent receptor
	ctg.s1.000000F.arrow	4547830	snp	T	A	A:20 T:0
	ctg.s1.000001F.arrow	277711	snp	G	A	A:16 G:0
	ctg.s1.000001F.arrow	277738	snp	G	A	A:14 G:0
	ctg.s1.000001F.arrow	277743	snp	C	A	A:14 C:0
	ctg.s1.000001F.arrow	277778	snp	T	A	A:16 T:0
	ctg.s1.000001F.arrow	277794	snp	T	A	A:16 T:0
	ctg.s1.000001F.arrow	277821	snp	G	A	A:14 G:0
	ctg.s1.000001F.arrow	277836	snp	T	A	A:14 T:0
	ctg.s1.000001F.arrow	277851	snp	T	G	G:14 T:0
	ctg.s1.000001F.arrow	310073	snp	A	C	C:10 A:0	CDS	+	604/768	202/255	missense_variant c.604A>C p.Lys202Gln		hypothetical protein
	ctg.s1.000001F.arrow	346051	snp	A	C	C:20 A:0
	ctg.s1.000001F.arrow	357290	snp	C	A	A:20 C:0	CDS	-	323/678	108/225	missense_variant c.323G>T p.Gly108Val		PIN domain-containing protein
KP1679	ctg.s1.000000F.arrow	403573	snp	T	G	G:20 T:0	CDS	+	101/477	34/158	missense_variant c.101T>G p.Ile34Ser	fxsA	membrane protein FxsA
	ctg.s1.000000F.arrow	510316	snp	C	T	T:20 C:0	CDS	-	853/1209	285/402	missense_variant c.853G>A p.Ala285Thr		aldose 1-epimerase family protein
	ctg.s1.000000F.arrow	565181	snp	T	G	G:20 T:0	CDS	-	532/858	178/285	missense_variant c.532A>C p.Met178Leu		MurR/RpiR family transcriptional regulator
	ctg.s1.000000F.arrow	586488	snp	G	T	T:20 G:0
	ctg.s1.000000F.arrow	819241	snp	C	T	T:20 C:0
	ctg.s1.000000F.arrow	962174	snp	A	T	T:20 A:0	CDS	+	157/3300	53/1099	missense_variant c.157A>T p.Ile53Leu	pulA	pullulanase-type alpha-1,6-glucosidase
	ctg.s1.000000F.arrow	1024878	snp	C	A	A:10 C:0
	ctg.s1.000000F.arrow	1368553	snp	T	A	A:20 T:0	CDS	-	653/1734	218/577	missense_variant c.653A>T p.Gln218Leu		arylsulfatase
	ctg.s1.000000F.arrow	1730794	snp	T	G	G:20 T:0	CDS	-	780/1236	260/411	stop_lost c.780A>C p.Ter260Tyrext*?	moeA	molybdopterin molybdotransferase MoeA
	ctg.s1.000000F.arrow	2126927	snp	C	G	G:20 C:0	CDS	-	9/996	3/331	missense_variant c.9G>C p.Met3Ile	gapA	glyceraldehyde-3-phosphate dehydrogenase
	ctg.s1.000000F.arrow	2171903	snp	A	G	G:20 A:0
	ctg.s1.000000F.arrow	2705889	snp	C	G	G:20 C:0	CDS	-	199/933	67/310	missense_variant c.199G>C p.Ala67Pro	puuE	allantoinase PuuE
	ctg.s1.000000F.arrow	3037928	snp	C	G	G:20 C:0
	ctg.s1.000000F.arrow	3052580	snp	C	T	T:20 C:0	CDS	-	684/1017	228/338	synonymous_variant c.684G>A p.Gly228Gly	dmpG	4-hydroxy-2-oxovalerate aldolase
	ctg.s1.000000F.arrow	3171732	snp	C	T	T:20 C:0	CDS	-	216/4068	72/1355	synonymous_variant c.216G>A p.Gly72Gly	nirB	nitrite reductase large subunit NirB
	ctg.s1.000000F.arrow	3339246	snp	A	T	T:20 A:0	CDS	-	225/1788	75/595	synonymous_variant c.225T>A p.Val75Val	aspS	aspartate--tRNA ligase
	ctg.s1.000000F.arrow	3469817	snp	T	A	A:20 T:0	CDS	-	177/1089	59/362	missense_variant c.177A>T p.Lys59Asn		glycosyltransferase family 4 protein
	ctg.s1.000000F.arrow	3561390	snp	T	A	A:20 T:0	CDS	+	756/885	252/294	stop_gained c.756T>A p.Tyr252*	cdd	cytidine deaminase
	ctg.s1.000000F.arrow	3747073	snp	G	C	C:20 G:0	CDS	-	1085/2172	362/723	missense_variant c.1085C>G p.Thr362Ser		EAL domain-containing protein
	ctg.s1.000000F.arrow	4012714	snp	A	C	C:10 A:0	CDS	-	441/1077	147/358	missense_variant c.441T>G p.Asn147Lys		hypothetical protein
	ctg.s1.000000F.arrow	4012724	snp	T	A	A:10 T:0	CDS	-	431/1077	144/358	missense_variant c.431A>T p.Asn144Ile		hypothetical protein
	ctg.s1.000000F.arrow	4225379	snp	G	T	T:20 G:0
	ctg.s1.000000F.arrow	4470587	snp	C	T	T:20 C:0
	ctg.s1.000000F.arrow	4522783	snp	A	T	T:20 A:0	CDS	+	687/9216	229/3071	synonymous_variant c.687A>T p.Ser229Ser		type I polyketide synthase
	ctg.s1.000000F.arrow	4911659	snp	C	T	T:20 C:0	CDS	-	476/1323	159/440	missense_variant c.476G>A p.Gly159Glu		cytosine deaminase
	ctg.s1.000001F.arrow	357290	snp	C	A	A:20 C:0	CDS	-	323/678	108/225	missense_variant c.323G>T p.Gly108Val		PIN domain-containing protein
KP1710	ctg.s1.000000F.arrow	299293	snp	T	C	C:20 T:0	CDS	-	335/516	112/171	missense_variant c.335A>G p.Glu112Gly	zur	zinc uptake transcriptional repressor Zur
	ctg.s1.000000F.arrow	554388	snp	T	C	C:20 T:0	CDS	-	1297/1512	433/503	missense_variant c.1297A>G p.Asn433Asp	pepA	leucyl aminopeptidase
	ctg.s1.000000F.arrow	565181	snp	T	G	G:20 T:0	CDS	-	532/858	178/285	missense_variant c.532A>C p.Met178Leu		MurR/RpiR family transcriptional regulator
	ctg.s1.000000F.arrow	584153	snp	A	G	G:20 A:0	CDS	+	272/810	91/269	missense_variant c.272A>G p.Lys91Arg		DUF6387 family protein
	ctg.s1.000000F.arrow	587420	snp	T	G	G:20 T:0
	ctg.s1.000000F.arrow	603708	snp	G	T	T:20 G:0	CDS	-	622/1488	208/495	missense_variant c.622C>A p.Leu208Ile		HEPN domain-containing protein
	ctg.s1.000000F.arrow	930589	snp	T	A	A:20 T:0
	ctg.s1.000000F.arrow	1054735	snp	T	G	G:20 T:0
	ctg.s1.000000F.arrow	1368553	snp	T	A	A:20 T:0	CDS	-	653/1734	218/577	missense_variant c.653A>T p.Gln218Leu		arylsulfatase
	ctg.s1.000000F.arrow	1703537	snp	G	A	A:20 G:0	CDS	-	544/723	182/240	synonymous_variant c.544C>T p.Leu182Leu	glnQ	glutamine ABC transporter ATP-binding protein GlnQ
	ctg.s1.000000F.arrow	1730794	snp	T	G	G:20 T:0	CDS	-	780/1236	260/411	stop_lost c.780A>C p.Ter260Tyrext*?	moeA	molybdopterin molybdotransferase MoeA
	ctg.s1.000000F.arrow	1855325	snp	T	C	C:20 T:0
	ctg.s1.000000F.arrow	2126927	snp	C	G	G:20 C:0	CDS	-	9/996	3/331	missense_variant c.9G>C p.Met3Ile	gapA	glyceraldehyde-3-phosphate dehydrogenase
	ctg.s1.000000F.arrow	2146033	snp	C	G	G:20 C:0	CDS	-	558/1536	186/511	synonymous_variant c.558G>C p.Leu186Leu		ABC transporter permease subunit
	ctg.s1.000000F.arrow	2171903	snp	A	G	G:20 A:0
	ctg.s1.000000F.arrow	2436208	snp	G	A	A:20 G:0	CDS	-	567/951	189/316	synonymous_variant c.567C>T p.His189His	uspE	universal stress protein UspE
	ctg.s1.000000F.arrow	2705889	snp	C	G	G:20 C:0	CDS	-	199/933	67/310	missense_variant c.199G>C p.Ala67Pro	puuE	allantoinase PuuE
	ctg.s1.000000F.arrow	2722037	snp	C	T	T:20 C:0	CDS	+	371/729	124/242	missense_variant c.371C>T p.Ala124Val		ABC transporter ATP-binding protein
	ctg.s1.000000F.arrow	2741568	snp	C	A	A:20 C:0	CDS	-	1786/1911	596/636	missense_variant c.1786G>T p.Gly596Cys	mrdA	penicillin-binding protein 2
	ctg.s1.000000F.arrow	2846135	snp	G	A	A:20 G:0	CDS	-	216/552	72/183	synonymous_variant c.216C>T p.Ser72Ser		adenylate kinase
	ctg.s1.000000F.arrow	3037928	snp	C	G	G:20 C:0
	ctg.s1.000000F.arrow	3376047	snp	C	A	A:20 C:0	CDS	+	681/1488	227/495	synonymous_variant c.681C>A p.Thr227Thr	amyA	alpha-amylase
	ctg.s1.000000F.arrow	3472129	snp	A	C	C:20 A:0	CDS	-	268/1155	90/384	missense_variant c.268T>G p.Phe90Val		glycosyltransferase
	ctg.s1.000000F.arrow	3472145	snp	A	C	C:20 A:0	CDS	-	252/1155	84/384	missense_variant c.252T>G p.Ile84Met		glycosyltransferase
	ctg.s1.000000F.arrow	3472184	snp	A	T	T:20 A:0	CDS	-	213/1155	71/384	missense_variant c.213T>A p.Ser71Arg		glycosyltransferase
	ctg.s1.000000F.arrow	3472191	snp	A	T	T:20 A:0	CDS	-	206/1155	69/384	missense_variant c.206T>A p.Phe69Tyr		glycosyltransferase
	ctg.s1.000000F.arrow	3472199	snp	A	T	T:20 A:0	CDS	-	198/1155	66/384	stop_gained c.198T>A p.Tyr66*		glycosyltransferase
	ctg.s1.000000F.arrow	3472387	snp	T	G	G:20 T:0	CDS	-	10/1155	4/384	missense_variant c.10A>C p.Met4Leu		glycosyltransferase
	ctg.s1.000000F.arrow	3472414	snp	T	G	G:20 T:0	CDS	-	1160/1167	387/388	missense_variant c.1160A>C p.Lys387Thr		oligosaccharide flippase family protein
	ctg.s1.000000F.arrow	3472445	snp	T	G	G:20 T:0	CDS	-	1129/1167	377/388	missense_variant c.1129A>C p.Ile377Leu		oligosaccharide flippase family protein
	ctg.s1.000000F.arrow	3690457	snp	A	T	T:20 A:0	CDS	-	38/552	13/183	missense_variant c.38T>A p.Leu13Gln	yfcE	phosphodiesterase
	ctg.s1.000000F.arrow	3747073	snp	G	C	C:20 G:0	CDS	-	1085/2172	362/723	missense_variant c.1085C>G p.Thr362Ser		EAL domain-containing protein
	ctg.s1.000000F.arrow	4022178	snp	G	A	A:20 G:0	CDS	-	31/480	11/159	stop_gained c.31C>T p.Gln11*		Rrf2 family transcriptional regulator
	ctg.s1.000000F.arrow	4146593	snp	G	T	T:20 G:0	CDS	+	22/426	8/141	missense_variant c.22G>T p.Val8Phe		hypothetical protein
	ctg.s1.000000F.arrow	4456727	snp	C	A	A:20 C:0
	ctg.s1.000000F.arrow	4503562	snp	C	A	A:20 C:0
	ctg.s1.000000F.arrow	4503635	snp	G	A	A:20 G:0
	ctg.s1.000000F.arrow	4503661	snp	C	A	A:20 C:0
	ctg.s1.000000F.arrow	4533671	snp	A	C	C:20 A:0	CDS	+	480/1767	160/588	synonymous_variant c.480A>C p.Val160Val		ABC transporter ATP-binding protein
	ctg.s1.000000F.arrow	4561053	snp	G	T	T:20 G:0	CDS	-	52/1296	18/431	missense_variant c.52C>A p.Gln18Lys		STY4528 family pathogenicity island replication protein
	ctg.s1.000000F.arrow	5109063	snp	C	T	T:20 C:0	CDS	-	654/711	218/236	synonymous_variant c.654G>A p.Ala218Ala		DUF3053 domain-containing protein
	ctg.s1.000000F.arrow	5229431	snp	A	G	G:20 A:0	CDS	-	696/699	232/232	synonymous_variant c.696T>C p.Phe232Phe		helix-turn-helix domain-containing protein
	ctg.s1.000000F.arrow	5229443	snp	A	G	G:20 A:0	CDS	-	684/699	228/232	synonymous_variant c.684T>C p.Leu228Leu		helix-turn-helix domain-containing protein
	ctg.s1.000000F.arrow	5229454	snp	C	A	A:20 C:0	CDS	-	673/699	225/232	missense_variant c.673G>T p.Ala225Ser		helix-turn-helix domain-containing protein
	ctg.s1.000001F.arrow	14492	snp	A	C	C:20 A:0
	ctg.s1.000001F.arrow	97072	snp	G	A	A:20 G:0	CDS	-	2462/2934	821/977	missense_variant c.2462C>T p.Ser821Phe	mobH	MobH family relaxase
	ctg.s1.000001F.arrow	258703	snp	C	A	A:20 C:0
	ctg.s1.000001F.arrow	258721	snp	A	G	G:20 A:0
	ctg.s1.000001F.arrow	258741	snp	T	C	C:20 T:0
	ctg.s1.000001F.arrow	349880	snp	C	T	T:20 C:0	CDS	-	1824/2406	608/801	synonymous_variant c.1824G>A p.Glu608Glu		Ig-like domain-containing protein
PDT001019675.1	ctg.s1.000000F.arrow	194341	snp	T	G	G:20 T:0	CDS	+	543/1641	181/546	synonymous_variant c.543T>G p.Leu181Leu	ubiB	ubiquinone biosynthesis regulatory protein kinase UbiB
	ctg.s1.000000F.arrow	219907	snp	C	T	T:20 C:0	CDS	+	211/384	71/127	missense_variant c.211C>T p.Leu71Phe	secE	preprotein translocase subunit SecE
	ctg.s1.000000F.arrow	488245	snp	A	C	C:20 A:0	CDS	+	556/933	186/310	missense_variant c.556A>C p.Ser186Arg		dihydrodipicolinate synthase family protein
	ctg.s1.000000F.arrow	488251	snp	T	G	G:20 T:0	CDS	+	562/933	188/310	stop_lost c.562T>G p.Ter188Gluext*?		dihydrodipicolinate synthase family protein
	ctg.s1.000000F.arrow	565181	snp	T	G	G:20 T:0	CDS	-	532/858	178/285	missense_variant c.532A>C p.Met178Leu		MurR/RpiR family transcriptional regulator
	ctg.s1.000000F.arrow	614876	snp	A	G	G:20 A:0	CDS	+	504/639	168/212	synonymous_variant c.504A>G p.Gly168Gly		HNH endonuclease
	ctg.s1.000000F.arrow	650604	snp	A	T	T:40 A:0	CDS	-	1271/2745	424/914	missense_variant c.1271T>A p.Leu424His	rbbA	ribosome-associated ATPase/putative transporter RbbA
	ctg.s1.000000F.arrow	663330	snp	A	T	T:40 A:0	CDS	-	1154/1413	385/470	missense_variant c.1154T>A p.Val385Glu		PLP-dependent aminotransferase family protein
	ctg.s1.000000F.arrow	719920	snp	A	T	T:20 A:0	CDS	-	1154/2292	385/763	missense_variant c.1154T>A p.Ile385Lys	opgB	phosphatidylglycerol--membrane-oligosaccharide glycerophosphotransferase
	ctg.s1.000000F.arrow	741688	snp	A	T	T:20 A:0	CDS	+	431/1278	144/425	missense_variant c.431A>T p.Gln144Leu		NupC/NupG family nucleoside CNT transporter
	ctg.s1.000000F.arrow	758522	snp	T	G	G:20 T:0	CDS	-	683/870	228/289	missense_variant c.683A>C p.Lys228Thr	robA	MDR efflux pump AcrAB transcriptional activator RobA
	ctg.s1.000000F.arrow	872544	snp	A	T	T:20 A:0	CDS	+	812/969	271/322	missense_variant c.812A>T p.Gln271Leu	leuO	transcriptional regulator LeuO
	ctg.s1.000000F.arrow	922058	snp	C	T	T:20 C:0	CDS	-	513/1608	171/535	synonymous_variant c.513G>A p.Gly171Gly		DUF3300 domain-containing protein
	ctg.s1.000000F.arrow	962174	snp	A	T	T:20 A:0	CDS	+	157/3300	53/1099	missense_variant c.157A>T p.Ile53Leu	pulA	pullulanase-type alpha-1,6-glucosidase
	ctg.s1.000000F.arrow	984390	snp	T	A	A:20 T:0	CDS	+	1154/1434	385/477	missense_variant c.1154T>A p.Leu385Gln	degP	serine endoprotease DegP
	ctg.s1.000000F.arrow	1006361	snp	A	T	T:20 A:0	CDS	+	524/600	175/199	missense_variant c.524A>T p.Gln175Leu	rnhB	ribonuclease HII
	ctg.s1.000000F.arrow	1024878	snp	C	A	A:10 C:0
	ctg.s1.000000F.arrow	1205446	snp	G	T	T:20 G:0	CDS	-	201/819	67/272	synonymous_variant c.201C>A p.Gly67Gly		sugar phosphate isomerase/epimerase
	ctg.s1.000000F.arrow	1258201	snp	G	A	A:20 G:0	CDS	+	157/315	53/104	missense_variant c.157G>A p.Val53Ile		glucose PTS transporter subunit EIIB
	ctg.s1.000000F.arrow	1368553	snp	T	A	A:20 T:0	CDS	-	653/1734	218/577	missense_variant c.653A>T p.Gln218Leu		arylsulfatase
	ctg.s1.000000F.arrow	1521730	snp	A	C	C:20 A:0
	ctg.s1.000000F.arrow	1666971	snp	T	G	G:20 T:0	CDS	-	145/213	49/70	missense_variant c.145A>C p.Thr49Pro		dTDP-4-dehydrorhamnose reductase
	ctg.s1.000000F.arrow	1686172	snp	A	C	C:20 A:0	CDS	-	942/996	314/331	synonymous_variant c.942T>G p.Leu314Leu	hlyD	secretion protein HlyD
	ctg.s1.000000F.arrow	1717252	snp	T	A	A:20 T:0	CDS	+	356/1593	119/530	missense_variant c.356T>A p.Leu119Gln		ABC-F family ATPase
	ctg.s1.000000F.arrow	1730794	snp	T	G	G:20 T:0	CDS	-	780/1236	260/411	stop_lost c.780A>C p.Ter260Tyrext*?	moeA	molybdopterin molybdotransferase MoeA
	ctg.s1.000000F.arrow	1791110	snp	T	G	G:20 T:0	CDS	-	1108/1686	370/561	missense_variant c.1108A>C p.Ser370Arg		aspartate:alanine antiporter
	ctg.s1.000000F.arrow	1842935	snp	C	T	T:20 C:0	CDS	+	339/1344	113/447	synonymous_variant c.339C>T p.Asp113Asp	rarA	replication-associated recombination protein RarA
	ctg.s1.000000F.arrow	2126927	snp	C	G	G:20 C:0	CDS	-	9/996	3/331	missense_variant c.9G>C p.Met3Ile	gapA	glyceraldehyde-3-phosphate dehydrogenase
	ctg.s1.000000F.arrow	2171903	snp	A	G	G:20 A:0
	ctg.s1.000000F.arrow	2304192	snp	C	T	T:20 C:0	CDS	+	281/363	94/120	missense_variant c.281C>T p.Ala94Val		hypothetical protein
	ctg.s1.000000F.arrow	2304804	snp	A	C	C:20 A:0	CDS	+	495/2019	165/672	missense_variant c.495A>C p.Arg165Ser		M23 family metallopeptidase
	ctg.s1.000000F.arrow	2507347	snp	C	G	G:40 C:0	CDS	+	111/129	37/42	missense_variant c.111C>G p.Phe37Leu		hypothetical protein
	ctg.s1.000000F.arrow	2647447	snp	C	T	T:20 C:0	CDS	+	170/1038	57/345	missense_variant c.170C>T p.Thr57Ile		aldo/keto reductase
	ctg.s1.000000F.arrow	2700048	snp	C	A	A:20 C:0
	ctg.s1.000000F.arrow	2705889	snp	C	G	G:20 C:0	CDS	-	199/933	67/310	missense_variant c.199G>C p.Ala67Pro	puuE	allantoinase PuuE
	ctg.s1.000000F.arrow	3010489	snp	T	G	G:20 T:0	CDS	-	1282/1341	428/446	missense_variant c.1282A>C p.Asn428His		cytochrome c
	ctg.s1.000000F.arrow	3012778	snp	A	T	T:20 A:0	CDS	-	788/1785	263/594	missense_variant c.788T>A p.Leu263Gln		GMC family oxidoreductase
	ctg.s1.000000F.arrow	3034485	snp	G	A	A:20 G:0	CDS	-	413/978	138/325	missense_variant c.413C>T p.Ala138Val		ABC transporter substrate-binding protein
	ctg.s1.000000F.arrow	3035848	snp	T	G	G:20 T:0	CDS	-	92/1053	31/350	missense_variant c.92A>C p.Asp31Ala		iron ABC transporter permease
	ctg.s1.000000F.arrow	3037928	snp	C	G	G:20 C:0
	ctg.s1.000000F.arrow	3039496	snp	A	C	C:20 A:0	CDS	+	1212/2073	404/690	missense_variant c.1212A>C p.Arg404Ser		TonB-dependent siderophore receptor
	ctg.s1.000000F.arrow	3129004	snp	T	A	A:20 T:0
	ctg.s1.000000F.arrow	3142552	snp	T	C	C:20 T:0	CDS	+	1553/2676	518/891	missense_variant c.1553T>C p.Val518Ala	adhE	bifunctional acetaldehyde-CoA/alcohol dehydrogenase
	ctg.s1.000000F.arrow	3197217	snp	A	C	C:20 A:0	CDS	-	325/537	109/178	missense_variant c.325T>G p.Phe109Val	tssJ	type VI secretion system lipoprotein TssJ
	ctg.s1.000000F.arrow	3210127	snp	A	T	T:20 A:0	CDS	-	490/894	164/297	missense_variant c.490T>A p.Tyr164Asn		SUMF1/EgtB/PvdO family nonheme iron enzyme
	ctg.s1.000000F.arrow	3296572	snp	C	T	T:20 C:0	CDS	-	312/1749	104/582	stop_gained c.312G>A p.Trp104*	ftsI	peptidoglycan glycosyltransferase FtsI
	ctg.s1.000000F.arrow	3385423	snp	C	G	G:20 C:0	CDS	-	218/708	73/235	missense_variant c.218G>C p.Cys73Ser		phosphohydrolase
	ctg.s1.000000F.arrow	3405310	snp	G	A	A:20 G:0
	ctg.s1.000000F.arrow	3415303	snp	A	T	T:20 A:0	CDS	+	25/741	9/246	missense_variant c.25A>T p.Ser9Cys		lipoate--protein ligase family protein
	ctg.s1.000000F.arrow	3444613	snp	C	T	T:20 C:0	CDS	+	518/1461	173/486	missense_variant c.518C>T p.Ser173Phe		glucosyl transferase GtrII family protein
	ctg.s1.000000F.arrow	3465635	snp	G	C	C:20 G:0	CDS	-	1292/1749	431/582	missense_variant c.1292C>G p.Ala431Gly		pectate lyase superfamily protein
	ctg.s1.000000F.arrow	3466174	snp	T	A	A:20 T:0	CDS	-	753/1749	251/582	synonymous_variant c.753A>T p.Ser251Ser		pectate lyase superfamily protein
	ctg.s1.000000F.arrow	3534007	snp	G	A	A:20 G:0	CDS	+	687/2034	229/677	synonymous_variant c.687G>A p.Gln229Gln	metG	methionine--tRNA ligase
	ctg.s1.000000F.arrow	3560503	snp	G	C	C:20 G:0	CDS	+	692/696	231/231	missense_variant c.692G>C p.Gly231Ala		CidB/LrgB family autolysis modulator
	ctg.s1.000000F.arrow	3587042	snp	A	T	T:20 A:0	CDS	-	172/1191	58/396	missense_variant c.172T>A p.Ser58Thr	uxuA	mannonate dehydratase
	ctg.s1.000000F.arrow	3622047	snp	T	C	C:20 T:0	CDS	-	410/1053	137/350	missense_variant c.410A>G p.Lys137Arg	apbE	FAD:protein FMN transferase ApbE
	ctg.s1.000000F.arrow	3672152	snp	A	G	G:20 A:0	CDS	-	290/2727	97/908	missense_variant c.290T>C p.Ile97Thr	nuoG	NADH-quinone oxidoreductase subunit NuoG
	ctg.s1.000000F.arrow	3747073	snp	G	C	C:20 G:0	CDS	-	1085/2172	362/723	missense_variant c.1085C>G p.Thr362Ser		EAL domain-containing protein
	ctg.s1.000000F.arrow	3934647	snp	A	T	T:20 A:0	CDS	-	761/1422	254/473	missense_variant c.761T>A p.Leu254His		HAMP domain-containing sensor histidine kinase
	ctg.s1.000000F.arrow	3935243	snp	G	T	T:20 G:0	CDS	-	165/1422	55/473	synonymous_variant c.165C>A p.Ala55Ala		HAMP domain-containing sensor histidine kinase
	ctg.s1.000000F.arrow	3958029	snp	A	G	G:20 A:0	CDS	-	267/384	89/127	synonymous_variant c.267T>C p.His89His	grcA	autonomous glycyl radical cofactor GrcA
	ctg.s1.000000F.arrow	4075213	snp	T	C	C:20 T:0	CDS	-	892/2628	298/875	missense_variant c.892A>G p.Ser298Gly	alaS	alanine--tRNA ligase
	ctg.s1.000000F.arrow	4143857	snp	A	T	T:20 A:0	CDS	+	113/432	38/143	missense_variant c.113A>T p.Lys38Ile		Mov34/MPN/PAD-1 family protein
	ctg.s1.000000F.arrow	4356586	snp	G	A	A:20 G:0	CDS	-	593/870	198/289	missense_variant c.593C>T p.Ser198Leu		LysR family transcriptional regulator
	ctg.s1.000000F.arrow	4530513	snp	A	T	T:20 A:0	CDS	+	8417/9216	2806/3071	missense_variant c.8417A>T p.Asn2806Ile		type I polyketide synthase
	ctg.s1.000000F.arrow	4539272	snp	G	A	A:20 G:0	CDS	+	265/953	89/316	missense_variant c.265G>A p.Ala89Thr		IS3 family transposase
	ctg.s1.000000F.arrow	4767418	snp	G	T	T:20 G:0
	ctg.s1.000000F.arrow	4929514	snp	G	A	A:20 G:0
	ctg.s1.000000F.arrow	4958850	snp	A	G	G:20 A:0	CDS	-	59/831	20/276	missense_variant c.59T>C p.Met20Thr	glpG	rhomboid family intramembrane serine protease GlpG
	ctg.s1.000000F.arrow	5198574	snp	T	A	A:20 T:0	CDS	+	1268/2082	423/693	missense_variant c.1268T>A p.Leu423Gln	recG	ATP-dependent DNA helicase RecG
	ctg.s1.000000F.arrow	5303642	snp	T	A	A:20 T:0	CDS	-	765/1149	255/382	missense_variant c.765A>T p.Leu255Phe	dgoD	galactonate dehydratase
	ctg.s1.000001F.arrow	47928	snp	T	C	C:20 T:0	CDS	+	589/1272	197/423	missense_variant c.589T>C p.Tyr197His	umuC	translesion error-prone DNA polymerase V subunit UmuC
	ctg.s1.000001F.arrow	137323	snp	A	G	G:20 A:0	CDS	-	314/561	105/186	missense_variant c.314T>C p.Ile105Thr		carbonate dehydratase
	ctg.s1.000001F.arrow	182443	snp	G	A	A:20 G:0	CDS	+	391/1725	131/574	missense_variant c.391G>A p.Glu131Lys	iucA	NIS family aerobactin synthetase IucA
	ctg.s1.000001F.arrow	205281	snp	T	A	A:20 T:0	CDS	+	101/948	34/315	missense_variant c.101T>A p.Val34Glu		DMT family transporter
	ctg.s1.000001F.arrow	216913	snp	T	A	A:20 T:0	CDS	-	1024/1242	342/413	missense_variant c.1024A>T p.Thr342Ser		VWA domain-containing protein
	ctg.s2.44.arrow	44164	snp	T	G	G:20 T:0
	ctg.s2.44.arrow	66582	snp	T	G	G:20 T:0	CDS	+	244/654	82/217	missense_variant c.244T>G p.Phe82Val		hypothetical protein
PDT001019815.1	ctg.s1.000000F.arrow	194341	snp	T	G	G:20 T:0	CDS	+	543/1641	181/546	synonymous_variant c.543T>G p.Leu181Leu	ubiB	ubiquinone biosynthesis regulatory protein kinase UbiB
	ctg.s1.000000F.arrow	219907	snp	C	T	T:20 C:0	CDS	+	211/384	71/127	missense_variant c.211C>T p.Leu71Phe	secE	preprotein translocase subunit SecE
	ctg.s1.000000F.arrow	225068	snp	A	T	T:20 A:0	CDS	+	1547/4029	516/1342	missense_variant c.1547A>T p.Asp516Val	rpoB	DNA-directed RNA polymerase subunit beta
	ctg.s1.000000F.arrow	304172	snp	C	T	T:20 C:0	CDS	+	990/1416	330/471	synonymous_variant c.990C>T p.Ile330Ile	dnaB	replicative DNA helicase
	ctg.s1.000000F.arrow	488245	snp	A	C	C:20 A:0	CDS	+	556/933	186/310	missense_variant c.556A>C p.Ser186Arg		dihydrodipicolinate synthase family protein
	ctg.s1.000000F.arrow	488251	snp	T	G	G:20 T:0	CDS	+	562/933	188/310	stop_lost c.562T>G p.Ter188Gluext*?		dihydrodipicolinate synthase family protein
	ctg.s1.000000F.arrow	565181	snp	T	G	G:20 T:0	CDS	-	532/858	178/285	missense_variant c.532A>C p.Met178Leu		MurR/RpiR family transcriptional regulator
	ctg.s1.000000F.arrow	614876	snp	A	G	G:20 A:0	CDS	+	504/639	168/212	synonymous_variant c.504A>G p.Gly168Gly		HNH endonuclease
	ctg.s1.000000F.arrow	650604	snp	A	T	T:40 A:0	CDS	-	1271/2745	424/914	missense_variant c.1271T>A p.Leu424His	rbbA	ribosome-associated ATPase/putative transporter RbbA
	ctg.s1.000000F.arrow	663330	snp	A	T	T:40 A:0	CDS	-	1154/1413	385/470	missense_variant c.1154T>A p.Val385Glu		PLP-dependent aminotransferase family protein
	ctg.s1.000000F.arrow	719920	snp	A	T	T:20 A:0	CDS	-	1154/2292	385/763	missense_variant c.1154T>A p.Ile385Lys	opgB	phosphatidylglycerol--membrane-oligosaccharide glycerophosphotransferase
	ctg.s1.000000F.arrow	741688	snp	A	T	T:20 A:0	CDS	+	431/1278	144/425	missense_variant c.431A>T p.Gln144Leu		NupC/NupG family nucleoside CNT transporter
	ctg.s1.000000F.arrow	758522	snp	T	G	G:20 T:0	CDS	-	683/870	228/289	missense_variant c.683A>C p.Lys228Thr	robA	MDR efflux pump AcrAB transcriptional activator RobA
	ctg.s1.000000F.arrow	872544	snp	A	T	T:20 A:0	CDS	+	812/969	271/322	missense_variant c.812A>T p.Gln271Leu	leuO	transcriptional regulator LeuO
	ctg.s1.000000F.arrow	962174	snp	A	T	T:20 A:0	CDS	+	157/3300	53/1099	missense_variant c.157A>T p.Ile53Leu	pulA	pullulanase-type alpha-1,6-glucosidase
	ctg.s1.000000F.arrow	984390	snp	T	A	A:20 T:0	CDS	+	1154/1434	385/477	missense_variant c.1154T>A p.Leu385Gln	degP	serine endoprotease DegP
	ctg.s1.000000F.arrow	1024878	snp	C	A	A:10 C:0
	ctg.s1.000000F.arrow	1091531	snp	C	T	T:40 C:0	CDS	+	519/699	173/232	synonymous_variant c.519C>T p.Asn173Asn		molecular chaperone
	ctg.s1.000000F.arrow	1368553	snp	T	A	A:20 T:0	CDS	-	653/1734	218/577	missense_variant c.653A>T p.Gln218Leu		arylsulfatase
	ctg.s1.000000F.arrow	1521730	snp	A	C	C:20 A:0
	ctg.s1.000000F.arrow	1666971	snp	T	G	G:20 T:0	CDS	-	145/213	49/70	missense_variant c.145A>C p.Thr49Pro		dTDP-4-dehydrorhamnose reductase
	ctg.s1.000000F.arrow	1686172	snp	A	C	C:20 A:0	CDS	-	942/996	314/331	synonymous_variant c.942T>G p.Leu314Leu	hlyD	secretion protein HlyD
	ctg.s1.000000F.arrow	1730794	snp	T	G	G:20 T:0	CDS	-	780/1236	260/411	stop_lost c.780A>C p.Ter260Tyrext*?	moeA	molybdopterin molybdotransferase MoeA
	ctg.s1.000000F.arrow	1791110	snp	T	G	G:20 T:0	CDS	-	1108/1686	370/561	missense_variant c.1108A>C p.Ser370Arg		aspartate:alanine antiporter
	ctg.s1.000000F.arrow	2126927	snp	C	G	G:20 C:0	CDS	-	9/996	3/331	missense_variant c.9G>C p.Met3Ile	gapA	glyceraldehyde-3-phosphate dehydrogenase
	ctg.s1.000000F.arrow	2171903	snp	A	G	G:20 A:0
	ctg.s1.000000F.arrow	2304192	snp	C	T	T:20 C:0	CDS	+	281/363	94/120	missense_variant c.281C>T p.Ala94Val		hypothetical protein
	ctg.s1.000000F.arrow	2304804	snp	A	C	C:20 A:0	CDS	+	495/2019	165/672	missense_variant c.495A>C p.Arg165Ser		M23 family metallopeptidase
	ctg.s1.000000F.arrow	2507347	snp	C	G	G:40 C:0	CDS	+	111/129	37/42	missense_variant c.111C>G p.Phe37Leu		hypothetical protein
	ctg.s1.000000F.arrow	2647447	snp	C	T	T:20 C:0	CDS	+	170/1038	57/345	missense_variant c.170C>T p.Thr57Ile		aldo/keto reductase
	ctg.s1.000000F.arrow	2700048	snp	C	A	A:20 C:0
	ctg.s1.000000F.arrow	2705889	snp	C	G	G:20 C:0	CDS	-	199/933	67/310	missense_variant c.199G>C p.Ala67Pro	puuE	allantoinase PuuE
	ctg.s1.000000F.arrow	2717790	snp	G	A	A:20 G:0	CDS	+	486/924	162/307	synonymous_variant c.486G>A p.Val162Val		TIM barrel protein
	ctg.s1.000000F.arrow	2763479	snp	A	T	T:20 A:0	CDS	-	178/2301	60/766	missense_variant c.178T>A p.Trp60Arg		FdhF/YdeP family oxidoreductase
	ctg.s1.000000F.arrow	2886455	snp	C	T	T:20 C:0	CDS	-	33/579	11/192	synonymous_variant c.33G>A p.Ser11Ser	rimL	50S ribosomal protein L7/L12-serine acetyltransferase
	ctg.s1.000000F.arrow	3010489	snp	T	G	G:20 T:0	CDS	-	1282/1341	428/446	missense_variant c.1282A>C p.Asn428His		cytochrome c
	ctg.s1.000000F.arrow	3015605	snp	A	G	G:20 A:0	CDS	-	336/684	112/227	synonymous_variant c.336T>C p.Asp112Asp		YrhA family protein
	ctg.s1.000000F.arrow	3034485	snp	G	A	A:20 G:0	CDS	-	413/978	138/325	missense_variant c.413C>T p.Ala138Val		ABC transporter substrate-binding protein
	ctg.s1.000000F.arrow	3035848	snp	T	G	G:20 T:0	CDS	-	92/1053	31/350	missense_variant c.92A>C p.Asp31Ala		iron ABC transporter permease
	ctg.s1.000000F.arrow	3037928	snp	C	G	G:20 C:0
	ctg.s1.000000F.arrow	3039496	snp	A	C	C:20 A:0	CDS	+	1212/2073	404/690	missense_variant c.1212A>C p.Arg404Ser		TonB-dependent siderophore receptor
	ctg.s1.000000F.arrow	3118350	snp	G	A	A:20 G:0	CDS	-	170/2388	57/795	missense_variant c.170C>T p.Pro57Leu	pheT	phenylalanine--tRNA ligase subunit beta
	ctg.s1.000000F.arrow	3142552	snp	T	C	C:20 T:0	CDS	+	1553/2676	518/891	missense_variant c.1553T>C p.Val518Ala	adhE	bifunctional acetaldehyde-CoA/alcohol dehydrogenase
	ctg.s1.000000F.arrow	3197217	snp	A	C	C:20 A:0	CDS	-	325/537	109/178	missense_variant c.325T>G p.Phe109Val	tssJ	type VI secretion system lipoprotein TssJ
	ctg.s1.000000F.arrow	3385423	snp	C	G	G:20 C:0	CDS	-	218/708	73/235	missense_variant c.218G>C p.Cys73Ser		phosphohydrolase
	ctg.s1.000000F.arrow	3405310	snp	G	A	A:20 G:0
	ctg.s1.000000F.arrow	3415303	snp	A	T	T:20 A:0	CDS	+	25/741	9/246	missense_variant c.25A>T p.Ser9Cys		lipoate--protein ligase family protein
	ctg.s1.000000F.arrow	3465635	snp	G	C	C:20 G:0	CDS	-	1292/1749	431/582	missense_variant c.1292C>G p.Ala431Gly		pectate lyase superfamily protein
	ctg.s1.000000F.arrow	3466174	snp	T	A	A:20 T:0	CDS	-	753/1749	251/582	synonymous_variant c.753A>T p.Ser251Ser		pectate lyase superfamily protein
	ctg.s1.000000F.arrow	3560503	snp	G	C	C:20 G:0	CDS	+	692/696	231/231	missense_variant c.692G>C p.Gly231Ala		CidB/LrgB family autolysis modulator
	ctg.s1.000000F.arrow	3587042	snp	A	T	T:20 A:0	CDS	-	172/1191	58/396	missense_variant c.172T>A p.Ser58Thr	uxuA	mannonate dehydratase
	ctg.s1.000000F.arrow	3622047	snp	T	C	C:20 T:0	CDS	-	410/1053	137/350	missense_variant c.410A>G p.Lys137Arg	apbE	FAD:protein FMN transferase ApbE
	ctg.s1.000000F.arrow	3672152	snp	A	G	G:20 A:0	CDS	-	290/2727	97/908	missense_variant c.290T>C p.Ile97Thr	nuoG	NADH-quinone oxidoreductase subunit NuoG
	ctg.s1.000000F.arrow	3747073	snp	G	C	C:20 G:0	CDS	-	1085/2172	362/723	missense_variant c.1085C>G p.Thr362Ser		EAL domain-containing protein
	ctg.s1.000000F.arrow	4075213	snp	T	C	C:20 T:0	CDS	-	892/2628	298/875	missense_variant c.892A>G p.Ser298Gly	alaS	alanine--tRNA ligase
	ctg.s1.000000F.arrow	4143857	snp	A	T	T:20 A:0	CDS	+	113/432	38/143	missense_variant c.113A>T p.Lys38Ile		Mov34/MPN/PAD-1 family protein
	ctg.s1.000000F.arrow	4356586	snp	G	A	A:20 G:0	CDS	-	593/870	198/289	missense_variant c.593C>T p.Ser198Leu		LysR family transcriptional regulator
	ctg.s1.000000F.arrow	4506306	snp	C	A	A:20 C:0	CDS	-	937/2148	313/715	missense_variant c.937G>T p.Ala313Ser	traD	type IV conjugative transfer system coupling protein TraD
	ctg.s1.000000F.arrow	4515923	snp	A	T	T:20 A:0	CDS	+	702/738	234/245	synonymous_variant c.702A>T p.Ser234Ser		class I SAM-dependent methyltransferase
	ctg.s1.000000F.arrow	4530513	snp	A	T	T:20 A:0	CDS	+	8417/9216	2806/3071	missense_variant c.8417A>T p.Asn2806Ile		type I polyketide synthase
	ctg.s1.000000F.arrow	4534179	snp	C	G	G:20 C:0	CDS	+	988/1767	330/588	missense_variant c.988C>G p.His330Asp		ABC transporter ATP-binding protein
	ctg.s1.000000F.arrow	4774142	snp	A	T	T:20 A:0	CDS	-	29/849	10/282	missense_variant c.29T>A p.Leu10His	folP	dihydropteroate synthase
	ctg.s1.000000F.arrow	4883404	snp	G	A	A:20 G:0	CDS	-	259/303	87/100	synonymous_variant c.259C>T p.Leu87Leu	rplW	50S ribosomal protein L23
	ctg.s1.000000F.arrow	4883679	snp	C	A	A:20 C:0	CDS	-	586/606	196/201	missense_variant c.586G>T p.Val196Phe	rplD	50S ribosomal protein L4
	ctg.s1.000000F.arrow	4929514	snp	G	A	A:20 G:0
	ctg.s1.000000F.arrow	5198574	snp	T	A	A:20 T:0	CDS	+	1268/2082	423/693	missense_variant c.1268T>A p.Leu423Gln	recG	ATP-dependent DNA helicase RecG
	ctg.s1.000000F.arrow	5339698	snp	T	A	A:20 T:0	CDS	-	233/1371	78/456	missense_variant c.233A>T p.Glu78Val	glmU	bifunctional UDP-N-acetylglucosamine diphosphorylase/glucosamine-1-phosphate N-acetyltransferase GlmU
	ctg.s1.000001F.arrow	47928	snp	T	C	C:20 T:0	CDS	+	589/1272	197/423	missense_variant c.589T>C p.Tyr197His	umuC	translesion error-prone DNA polymerase V subunit UmuC
	ctg.s1.000001F.arrow	61889	snp	C	A	A:20 C:0	CDS	-	654/1032	218/343	synonymous_variant c.654G>T p.Ala218Ala		IS630-like element ISSpu2 family transposase
	ctg.s2.44.arrow	44164	snp	T	G	G:20 T:0
	ctg.s2.44.arrow	66582	snp	T	G	G:20 T:0	CDS	+	244/654	82/217	missense_variant c.244T>G p.Phe82Val		hypothetical protein
PDT001020003.1	ctg.s1.000000F.arrow	194341	snp	T	G	G:20 T:0	CDS	+	543/1641	181/546	synonymous_variant c.543T>G p.Leu181Leu	ubiB	ubiquinone biosynthesis regulatory protein kinase UbiB
	ctg.s1.000000F.arrow	219907	snp	C	T	T:20 C:0	CDS	+	211/384	71/127	missense_variant c.211C>T p.Leu71Phe	secE	preprotein translocase subunit SecE
	ctg.s1.000000F.arrow	488245	snp	A	C	C:20 A:0	CDS	+	556/933	186/310	missense_variant c.556A>C p.Ser186Arg		dihydrodipicolinate synthase family protein
	ctg.s1.000000F.arrow	488251	snp	T	G	G:20 T:0	CDS	+	562/933	188/310	stop_lost c.562T>G p.Ter188Gluext*?		dihydrodipicolinate synthase family protein
	ctg.s1.000000F.arrow	524392	snp	G	A	A:20 G:0	CDS	-	9/465	3/154	synonymous_variant c.9C>T p.Tyr3Tyr	nrdG	anaerobic ribonucleoside-triphosphate reductase-activating protein
	ctg.s1.000000F.arrow	565181	snp	T	G	G:20 T:0	CDS	-	532/858	178/285	missense_variant c.532A>C p.Met178Leu		MurR/RpiR family transcriptional regulator
	ctg.s1.000000F.arrow	614876	snp	A	G	G:20 A:0	CDS	+	504/639	168/212	synonymous_variant c.504A>G p.Gly168Gly		HNH endonuclease
	ctg.s1.000000F.arrow	650604	snp	A	T	T:40 A:0	CDS	-	1271/2745	424/914	missense_variant c.1271T>A p.Leu424His	rbbA	ribosome-associated ATPase/putative transporter RbbA
	ctg.s1.000000F.arrow	663330	snp	A	T	T:40 A:0	CDS	-	1154/1413	385/470	missense_variant c.1154T>A p.Val385Glu		PLP-dependent aminotransferase family protein
	ctg.s1.000000F.arrow	719920	snp	A	T	T:20 A:0	CDS	-	1154/2292	385/763	missense_variant c.1154T>A p.Ile385Lys	opgB	phosphatidylglycerol--membrane-oligosaccharide glycerophosphotransferase
	ctg.s1.000000F.arrow	741688	snp	A	T	T:20 A:0	CDS	+	431/1278	144/425	missense_variant c.431A>T p.Gln144Leu		NupC/NupG family nucleoside CNT transporter
	ctg.s1.000000F.arrow	758522	snp	T	G	G:20 T:0	CDS	-	683/870	228/289	missense_variant c.683A>C p.Lys228Thr	robA	MDR efflux pump AcrAB transcriptional activator RobA
	ctg.s1.000000F.arrow	872544	snp	A	T	T:20 A:0	CDS	+	812/969	271/322	missense_variant c.812A>T p.Gln271Leu	leuO	transcriptional regulator LeuO
	ctg.s1.000000F.arrow	894668	snp	C	T	T:20 C:0	CDS	+	576/918	192/305	synonymous_variant c.576C>T p.Phe192Phe	lpxC	UDP-3-O-acyl-N-acetylglucosamine deacetylase
	ctg.s1.000000F.arrow	922058	snp	C	T	T:20 C:0	CDS	-	513/1608	171/535	synonymous_variant c.513G>A p.Gly171Gly		DUF3300 domain-containing protein
	ctg.s1.000000F.arrow	962174	snp	A	T	T:20 A:0	CDS	+	157/3300	53/1099	missense_variant c.157A>T p.Ile53Leu	pulA	pullulanase-type alpha-1,6-glucosidase
	ctg.s1.000000F.arrow	984390	snp	T	A	A:20 T:0	CDS	+	1154/1434	385/477	missense_variant c.1154T>A p.Leu385Gln	degP	serine endoprotease DegP
	ctg.s1.000000F.arrow	1006361	snp	A	T	T:20 A:0	CDS	+	524/600	175/199	missense_variant c.524A>T p.Gln175Leu	rnhB	ribonuclease HII
	ctg.s1.000000F.arrow	1120241	snp	C	T	T:20 C:0	CDS	-	346/696	116/231	missense_variant c.346G>A p.Ala116Thr		ABC transporter ATP-binding protein
	ctg.s1.000000F.arrow	1205446	snp	G	T	T:20 G:0	CDS	-	201/819	67/272	synonymous_variant c.201C>A p.Gly67Gly		sugar phosphate isomerase/epimerase
	ctg.s1.000000F.arrow	1368553	snp	T	A	A:20 T:0	CDS	-	653/1734	218/577	missense_variant c.653A>T p.Gln218Leu		arylsulfatase
	ctg.s1.000000F.arrow	1479140	snp	C	T	T:20 C:0	CDS	-	290/744	97/247	missense_variant c.290G>A p.Arg97His		3-oxoacyl-ACP reductase FabG
	ctg.s1.000000F.arrow	1521730	snp	A	C	C:20 A:0
	ctg.s1.000000F.arrow	1666971	snp	T	G	G:20 T:0	CDS	-	145/213	49/70	missense_variant c.145A>C p.Thr49Pro		dTDP-4-dehydrorhamnose reductase
	ctg.s1.000000F.arrow	1686172	snp	A	C	C:20 A:0	CDS	-	942/996	314/331	synonymous_variant c.942T>G p.Leu314Leu	hlyD	secretion protein HlyD
	ctg.s1.000000F.arrow	1717252	snp	T	A	A:20 T:0	CDS	+	356/1593	119/530	missense_variant c.356T>A p.Leu119Gln		ABC-F family ATPase
	ctg.s1.000000F.arrow	1730794	snp	T	G	G:20 T:0	CDS	-	780/1236	260/411	stop_lost c.780A>C p.Ter260Tyrext*?	moeA	molybdopterin molybdotransferase MoeA
	ctg.s1.000000F.arrow	1791110	snp	T	G	G:20 T:0	CDS	-	1108/1686	370/561	missense_variant c.1108A>C p.Ser370Arg		aspartate:alanine antiporter
	ctg.s1.000000F.arrow	2126927	snp	C	G	G:20 C:0	CDS	-	9/996	3/331	missense_variant c.9G>C p.Met3Ile	gapA	glyceraldehyde-3-phosphate dehydrogenase
	ctg.s1.000000F.arrow	2171903	snp	A	G	G:20 A:0
	ctg.s1.000000F.arrow	2304192	snp	C	T	T:20 C:0	CDS	+	281/363	94/120	missense_variant c.281C>T p.Ala94Val		hypothetical protein
	ctg.s1.000000F.arrow	2304804	snp	A	C	C:20 A:0	CDS	+	495/2019	165/672	missense_variant c.495A>C p.Arg165Ser		M23 family metallopeptidase
	ctg.s1.000000F.arrow	2465555	snp	A	G	G:20 A:0
	ctg.s1.000000F.arrow	2507347	snp	C	G	G:40 C:0	CDS	+	111/129	37/42	missense_variant c.111C>G p.Phe37Leu		hypothetical protein
	ctg.s1.000000F.arrow	2647447	snp	C	T	T:20 C:0	CDS	+	170/1038	57/345	missense_variant c.170C>T p.Thr57Ile		aldo/keto reductase
	ctg.s1.000000F.arrow	2700048	snp	C	A	A:20 C:0
	ctg.s1.000000F.arrow	2705889	snp	C	G	G:20 C:0	CDS	-	199/933	67/310	missense_variant c.199G>C p.Ala67Pro	puuE	allantoinase PuuE
	ctg.s1.000000F.arrow	3010489	snp	T	G	G:20 T:0	CDS	-	1282/1341	428/446	missense_variant c.1282A>C p.Asn428His		cytochrome c
	ctg.s1.000000F.arrow	3012778	snp	A	T	T:20 A:0	CDS	-	788/1785	263/594	missense_variant c.788T>A p.Leu263Gln		GMC family oxidoreductase
	ctg.s1.000000F.arrow	3020363	snp	C	A	A:20 C:0
	ctg.s1.000000F.arrow	3034485	snp	G	A	A:20 G:0	CDS	-	413/978	138/325	missense_variant c.413C>T p.Ala138Val		ABC transporter substrate-binding protein
	ctg.s1.000000F.arrow	3035848	snp	T	G	G:20 T:0	CDS	-	92/1053	31/350	missense_variant c.92A>C p.Asp31Ala		iron ABC transporter permease
	ctg.s1.000000F.arrow	3037928	snp	C	G	G:20 C:0
	ctg.s1.000000F.arrow	3039496	snp	A	C	C:20 A:0	CDS	+	1212/2073	404/690	missense_variant c.1212A>C p.Arg404Ser		TonB-dependent siderophore receptor
	ctg.s1.000000F.arrow	3049981	snp	C	T	T:20 C:0	CDS	+	1428/1581	476/526	synonymous_variant c.1428C>T p.Asp476Asp		rhodanese homology domain-containing protein
	ctg.s1.000000F.arrow	3075528	snp	C	T	T:20 C:0	CDS	-	3/747	1/248	initiator_codon_variant c.3G>A p.Met1?	sufC	Fe-S cluster assembly ATPase SufC
	ctg.s1.000000F.arrow	3129004	snp	T	A	A:20 T:0
	ctg.s1.000000F.arrow	3142552	snp	T	C	C:20 T:0	CDS	+	1553/2676	518/891	missense_variant c.1553T>C p.Val518Ala	adhE	bifunctional acetaldehyde-CoA/alcohol dehydrogenase
	ctg.s1.000000F.arrow	3197217	snp	A	C	C:20 A:0	CDS	-	325/537	109/178	missense_variant c.325T>G p.Phe109Val	tssJ	type VI secretion system lipoprotein TssJ
	ctg.s1.000000F.arrow	3210127	snp	A	T	T:20 A:0	CDS	-	490/894	164/297	missense_variant c.490T>A p.Tyr164Asn		SUMF1/EgtB/PvdO family nonheme iron enzyme
	ctg.s1.000000F.arrow	3296572	snp	C	T	T:20 C:0	CDS	-	312/1749	104/582	stop_gained c.312G>A p.Trp104*	ftsI	peptidoglycan glycosyltransferase FtsI
	ctg.s1.000000F.arrow	3385423	snp	C	G	G:20 C:0	CDS	-	218/708	73/235	missense_variant c.218G>C p.Cys73Ser		phosphohydrolase
	ctg.s1.000000F.arrow	3405310	snp	G	A	A:20 G:0
	ctg.s1.000000F.arrow	3415303	snp	A	T	T:20 A:0	CDS	+	25/741	9/246	missense_variant c.25A>T p.Ser9Cys		lipoate--protein ligase family protein
	ctg.s1.000000F.arrow	3465635	snp	G	C	C:20 G:0	CDS	-	1292/1749	431/582	missense_variant c.1292C>G p.Ala431Gly		pectate lyase superfamily protein
	ctg.s1.000000F.arrow	3466174	snp	T	A	A:20 T:0	CDS	-	753/1749	251/582	synonymous_variant c.753A>T p.Ser251Ser		pectate lyase superfamily protein
	ctg.s1.000000F.arrow	3534007	snp	G	A	A:20 G:0	CDS	+	687/2034	229/677	synonymous_variant c.687G>A p.Gln229Gln	metG	methionine--tRNA ligase
	ctg.s1.000000F.arrow	3560503	snp	G	C	C:20 G:0	CDS	+	692/696	231/231	missense_variant c.692G>C p.Gly231Ala		CidB/LrgB family autolysis modulator
	ctg.s1.000000F.arrow	3587042	snp	A	T	T:20 A:0	CDS	-	172/1191	58/396	missense_variant c.172T>A p.Ser58Thr	uxuA	mannonate dehydratase
	ctg.s1.000000F.arrow	3622047	snp	T	C	C:20 T:0	CDS	-	410/1053	137/350	missense_variant c.410A>G p.Lys137Arg	apbE	FAD:protein FMN transferase ApbE
	ctg.s1.000000F.arrow	3672152	snp	A	G	G:20 A:0	CDS	-	290/2727	97/908	missense_variant c.290T>C p.Ile97Thr	nuoG	NADH-quinone oxidoreductase subunit NuoG
	ctg.s1.000000F.arrow	3747073	snp	G	C	C:20 G:0	CDS	-	1085/2172	362/723	missense_variant c.1085C>G p.Thr362Ser		EAL domain-containing protein
	ctg.s1.000000F.arrow	3934647	snp	A	T	T:20 A:0	CDS	-	761/1422	254/473	missense_variant c.761T>A p.Leu254His		HAMP domain-containing sensor histidine kinase
	ctg.s1.000000F.arrow	3935243	snp	G	T	T:20 G:0	CDS	-	165/1422	55/473	synonymous_variant c.165C>A p.Ala55Ala		HAMP domain-containing sensor histidine kinase
	ctg.s1.000000F.arrow	3958029	snp	A	G	G:20 A:0	CDS	-	267/384	89/127	synonymous_variant c.267T>C p.His89His	grcA	autonomous glycyl radical cofactor GrcA
	ctg.s1.000000F.arrow	4017594	snp	T	G	G:40 T:0	CDS	+	287/1176	96/391	missense_variant c.287T>G p.Phe96Cys	oqxA	multidrug efflux RND transporter periplasmic adaptor subunit OqxA
	ctg.s1.000000F.arrow	4075213	snp	T	C	C:20 T:0	CDS	-	892/2628	298/875	missense_variant c.892A>G p.Ser298Gly	alaS	alanine--tRNA ligase
	ctg.s1.000000F.arrow	4143857	snp	A	T	T:20 A:0	CDS	+	113/432	38/143	missense_variant c.113A>T p.Lys38Ile		Mov34/MPN/PAD-1 family protein
	ctg.s1.000000F.arrow	4356586	snp	G	A	A:20 G:0	CDS	-	593/870	198/289	missense_variant c.593C>T p.Ser198Leu		LysR family transcriptional regulator
	ctg.s1.000000F.arrow	4364113	snp	C	T	T:20 C:0	CDS	-	196/996	66/331	missense_variant c.196G>A p.Gly66Arg	mrkD	type 3 fimbria adhesin subunit MrkD
	ctg.s1.000000F.arrow	4530513	snp	A	T	T:20 A:0	CDS	+	8417/9216	2806/3071	missense_variant c.8417A>T p.Asn2806Ile		type I polyketide synthase
	ctg.s1.000000F.arrow	4539272	snp	G	A	A:20 G:0	CDS	+	265/953	89/316	missense_variant c.265G>A p.Ala89Thr		IS3 family transposase
	ctg.s1.000000F.arrow	4929514	snp	G	A	A:20 G:0
	ctg.s1.000000F.arrow	4958850	snp	A	G	G:20 A:0	CDS	-	59/831	20/276	missense_variant c.59T>C p.Met20Thr	glpG	rhomboid family intramembrane serine protease GlpG
	ctg.s1.000000F.arrow	5198574	snp	T	A	A:20 T:0	CDS	+	1268/2082	423/693	missense_variant c.1268T>A p.Leu423Gln	recG	ATP-dependent DNA helicase RecG
	ctg.s1.000000F.arrow	5303642	snp	T	A	A:20 T:0	CDS	-	765/1149	255/382	missense_variant c.765A>T p.Leu255Phe	dgoD	galactonate dehydratase
	ctg.s1.000001F.arrow	47928	snp	T	C	C:20 T:0	CDS	+	589/1272	197/423	missense_variant c.589T>C p.Tyr197His	umuC	translesion error-prone DNA polymerase V subunit UmuC
	ctg.s1.000001F.arrow	137323	snp	A	G	G:20 A:0	CDS	-	314/561	105/186	missense_variant c.314T>C p.Ile105Thr		carbonate dehydratase
	ctg.s1.000001F.arrow	182443	snp	G	A	A:20 G:0	CDS	+	391/1725	131/574	missense_variant c.391G>A p.Glu131Lys	iucA	NIS family aerobactin synthetase IucA
	ctg.s1.000001F.arrow	205281	snp	T	A	A:20 T:0	CDS	+	101/948	34/315	missense_variant c.101T>A p.Val34Glu		DMT family transporter
	ctg.s1.000001F.arrow	216913	snp	T	A	A:20 T:0	CDS	-	1024/1242	342/413	missense_variant c.1024A>T p.Thr342Ser		VWA domain-containing protein
	ctg.s2.44.arrow	44164	snp	T	G	G:20 T:0
	ctg.s2.44.arrow	66582	snp	T	G	G:20 T:0	CDS	+	244/654	82/217	missense_variant c.244T>G p.Phe82Val		hypothetical protein
PDT001020277.1	ctg.s1.000000F.arrow	194341	snp	T	G	G:20 T:0	CDS	+	543/1641	181/546	synonymous_variant c.543T>G p.Leu181Leu	ubiB	ubiquinone biosynthesis regulatory protein kinase UbiB
	ctg.s1.000000F.arrow	219907	snp	C	T	T:20 C:0	CDS	+	211/384	71/127	missense_variant c.211C>T p.Leu71Phe	secE	preprotein translocase subunit SecE
	ctg.s1.000000F.arrow	225068	snp	A	T	T:20 A:0	CDS	+	1547/4029	516/1342	missense_variant c.1547A>T p.Asp516Val	rpoB	DNA-directed RNA polymerase subunit beta
	ctg.s1.000000F.arrow	304172	snp	C	T	T:20 C:0	CDS	+	990/1416	330/471	synonymous_variant c.990C>T p.Ile330Ile	dnaB	replicative DNA helicase
	ctg.s1.000000F.arrow	488245	snp	A	C	C:20 A:0	CDS	+	556/933	186/310	missense_variant c.556A>C p.Ser186Arg		dihydrodipicolinate synthase family protein
	ctg.s1.000000F.arrow	488251	snp	T	G	G:20 T:0	CDS	+	562/933	188/310	stop_lost c.562T>G p.Ter188Gluext*?		dihydrodipicolinate synthase family protein
	ctg.s1.000000F.arrow	565181	snp	T	G	G:20 T:0	CDS	-	532/858	178/285	missense_variant c.532A>C p.Met178Leu		MurR/RpiR family transcriptional regulator
	ctg.s1.000000F.arrow	614876	snp	A	G	G:20 A:0	CDS	+	504/639	168/212	synonymous_variant c.504A>G p.Gly168Gly		HNH endonuclease
	ctg.s1.000000F.arrow	650604	snp	A	T	T:40 A:0	CDS	-	1271/2745	424/914	missense_variant c.1271T>A p.Leu424His	rbbA	ribosome-associated ATPase/putative transporter RbbA
	ctg.s1.000000F.arrow	663330	snp	A	T	T:40 A:0	CDS	-	1154/1413	385/470	missense_variant c.1154T>A p.Val385Glu		PLP-dependent aminotransferase family protein
	ctg.s1.000000F.arrow	719920	snp	A	T	T:20 A:0	CDS	-	1154/2292	385/763	missense_variant c.1154T>A p.Ile385Lys	opgB	phosphatidylglycerol--membrane-oligosaccharide glycerophosphotransferase
	ctg.s1.000000F.arrow	741688	snp	A	T	T:20 A:0	CDS	+	431/1278	144/425	missense_variant c.431A>T p.Gln144Leu		NupC/NupG family nucleoside CNT transporter
	ctg.s1.000000F.arrow	758522	snp	T	G	G:20 T:0	CDS	-	683/870	228/289	missense_variant c.683A>C p.Lys228Thr	robA	MDR efflux pump AcrAB transcriptional activator RobA
	ctg.s1.000000F.arrow	872544	snp	A	T	T:20 A:0	CDS	+	812/969	271/322	missense_variant c.812A>T p.Gln271Leu	leuO	transcriptional regulator LeuO
	ctg.s1.000000F.arrow	962174	snp	A	T	T:20 A:0	CDS	+	157/3300	53/1099	missense_variant c.157A>T p.Ile53Leu	pulA	pullulanase-type alpha-1,6-glucosidase
	ctg.s1.000000F.arrow	984390	snp	T	A	A:20 T:0	CDS	+	1154/1434	385/477	missense_variant c.1154T>A p.Leu385Gln	degP	serine endoprotease DegP
	ctg.s1.000000F.arrow	1024878	snp	C	A	A:10 C:0
	ctg.s1.000000F.arrow	1091531	snp	C	T	T:40 C:0	CDS	+	519/699	173/232	synonymous_variant c.519C>T p.Asn173Asn		molecular chaperone
	ctg.s1.000000F.arrow	1368553	snp	T	A	A:20 T:0	CDS	-	653/1734	218/577	missense_variant c.653A>T p.Gln218Leu		arylsulfatase
	ctg.s1.000000F.arrow	1521730	snp	A	C	C:20 A:0
	ctg.s1.000000F.arrow	1666971	snp	T	G	G:20 T:0	CDS	-	145/213	49/70	missense_variant c.145A>C p.Thr49Pro		dTDP-4-dehydrorhamnose reductase
	ctg.s1.000000F.arrow	1686172	snp	A	C	C:20 A:0	CDS	-	942/996	314/331	synonymous_variant c.942T>G p.Leu314Leu	hlyD	secretion protein HlyD
	ctg.s1.000000F.arrow	1692067	snp	T	G	G:20 T:0	CDS	+	737/846	246/281	missense_variant c.737T>G p.Val246Gly		transketolase
	ctg.s1.000000F.arrow	1730794	snp	T	G	G:20 T:0	CDS	-	780/1236	260/411	stop_lost c.780A>C p.Ter260Tyrext*?	moeA	molybdopterin molybdotransferase MoeA
	ctg.s1.000000F.arrow	1791110	snp	T	G	G:20 T:0	CDS	-	1108/1686	370/561	missense_variant c.1108A>C p.Ser370Arg		aspartate:alanine antiporter
	ctg.s1.000000F.arrow	2126927	snp	C	G	G:20 C:0	CDS	-	9/996	3/331	missense_variant c.9G>C p.Met3Ile	gapA	glyceraldehyde-3-phosphate dehydrogenase
	ctg.s1.000000F.arrow	2171903	snp	A	G	G:20 A:0
	ctg.s1.000000F.arrow	2304192	snp	C	T	T:20 C:0	CDS	+	281/363	94/120	missense_variant c.281C>T p.Ala94Val		hypothetical protein
	ctg.s1.000000F.arrow	2304804	snp	A	C	C:20 A:0	CDS	+	495/2019	165/672	missense_variant c.495A>C p.Arg165Ser		M23 family metallopeptidase
	ctg.s1.000000F.arrow	2507347	snp	C	G	G:40 C:0	CDS	+	111/129	37/42	missense_variant c.111C>G p.Phe37Leu		hypothetical protein
	ctg.s1.000000F.arrow	2700048	snp	C	A	A:20 C:0
	ctg.s1.000000F.arrow	2705889	snp	C	G	G:20 C:0	CDS	-	199/933	67/310	missense_variant c.199G>C p.Ala67Pro	puuE	allantoinase PuuE
	ctg.s1.000000F.arrow	2763479	snp	A	T	T:20 A:0	CDS	-	178/2301	60/766	missense_variant c.178T>A p.Trp60Arg		FdhF/YdeP family oxidoreductase
	ctg.s1.000000F.arrow	2886455	snp	C	T	T:20 C:0	CDS	-	33/579	11/192	synonymous_variant c.33G>A p.Ser11Ser	rimL	50S ribosomal protein L7/L12-serine acetyltransferase
	ctg.s1.000000F.arrow	3010489	snp	T	G	G:20 T:0	CDS	-	1282/1341	428/446	missense_variant c.1282A>C p.Asn428His		cytochrome c
	ctg.s1.000000F.arrow	3015605	snp	A	G	G:20 A:0	CDS	-	336/684	112/227	synonymous_variant c.336T>C p.Asp112Asp		YrhA family protein
	ctg.s1.000000F.arrow	3034485	snp	G	A	A:20 G:0	CDS	-	413/978	138/325	missense_variant c.413C>T p.Ala138Val		ABC transporter substrate-binding protein
	ctg.s1.000000F.arrow	3035848	snp	T	G	G:20 T:0	CDS	-	92/1053	31/350	missense_variant c.92A>C p.Asp31Ala		iron ABC transporter permease
	ctg.s1.000000F.arrow	3037928	snp	C	G	G:20 C:0
	ctg.s1.000000F.arrow	3039496	snp	A	C	C:20 A:0	CDS	+	1212/2073	404/690	missense_variant c.1212A>C p.Arg404Ser		TonB-dependent siderophore receptor
	ctg.s1.000000F.arrow	3118350	snp	G	A	A:20 G:0	CDS	-	170/2388	57/795	missense_variant c.170C>T p.Pro57Leu	pheT	phenylalanine--tRNA ligase subunit beta
	ctg.s1.000000F.arrow	3142552	snp	T	C	C:20 T:0	CDS	+	1553/2676	518/891	missense_variant c.1553T>C p.Val518Ala	adhE	bifunctional acetaldehyde-CoA/alcohol dehydrogenase
	ctg.s1.000000F.arrow	3197217	snp	A	C	C:20 A:0	CDS	-	325/537	109/178	missense_variant c.325T>G p.Phe109Val	tssJ	type VI secretion system lipoprotein TssJ
	ctg.s1.000000F.arrow	3385423	snp	C	G	G:20 C:0	CDS	-	218/708	73/235	missense_variant c.218G>C p.Cys73Ser		phosphohydrolase
	ctg.s1.000000F.arrow	3405310	snp	G	A	A:20 G:0
	ctg.s1.000000F.arrow	3415303	snp	A	T	T:20 A:0	CDS	+	25/741	9/246	missense_variant c.25A>T p.Ser9Cys		lipoate--protein ligase family protein
	ctg.s1.000000F.arrow	3465635	snp	G	C	C:20 G:0	CDS	-	1292/1749	431/582	missense_variant c.1292C>G p.Ala431Gly		pectate lyase superfamily protein
	ctg.s1.000000F.arrow	3466174	snp	T	A	A:20 T:0	CDS	-	753/1749	251/582	synonymous_variant c.753A>T p.Ser251Ser		pectate lyase superfamily protein
	ctg.s1.000000F.arrow	3479877	snp	C	G	G:20 C:0	CDS	-	75/1434	25/477	synonymous_variant c.75G>C p.Gly25Gly		capsule assembly Wzi family protein
	ctg.s1.000000F.arrow	3560503	snp	G	C	C:20 G:0	CDS	+	692/696	231/231	missense_variant c.692G>C p.Gly231Ala		CidB/LrgB family autolysis modulator
	ctg.s1.000000F.arrow	3587042	snp	A	T	T:20 A:0	CDS	-	172/1191	58/396	missense_variant c.172T>A p.Ser58Thr	uxuA	mannonate dehydratase
	ctg.s1.000000F.arrow	3622047	snp	T	C	C:20 T:0	CDS	-	410/1053	137/350	missense_variant c.410A>G p.Lys137Arg	apbE	FAD:protein FMN transferase ApbE
	ctg.s1.000000F.arrow	3672152	snp	A	G	G:20 A:0	CDS	-	290/2727	97/908	missense_variant c.290T>C p.Ile97Thr	nuoG	NADH-quinone oxidoreductase subunit NuoG
	ctg.s1.000000F.arrow	3679833	snp	G	A	A:20 G:0	CDS	+	41/1218	14/405	missense_variant c.41G>A p.Cys14Tyr	alaA	alanine transaminase AlaA
	ctg.s1.000000F.arrow	3747073	snp	G	C	C:20 G:0	CDS	-	1085/2172	362/723	missense_variant c.1085C>G p.Thr362Ser		EAL domain-containing protein
	ctg.s1.000000F.arrow	4075213	snp	T	C	C:20 T:0	CDS	-	892/2628	298/875	missense_variant c.892A>G p.Ser298Gly	alaS	alanine--tRNA ligase
	ctg.s1.000000F.arrow	4143857	snp	A	T	T:20 A:0	CDS	+	113/432	38/143	missense_variant c.113A>T p.Lys38Ile		Mov34/MPN/PAD-1 family protein
	ctg.s1.000000F.arrow	4347737	snp	G	A	A:20 G:0	CDS	-	824/1242	275/413	missense_variant c.824C>T p.Ala275Val		MFS transporter
	ctg.s1.000000F.arrow	4356586	snp	G	A	A:20 G:0	CDS	-	593/870	198/289	missense_variant c.593C>T p.Ser198Leu		LysR family transcriptional regulator
	ctg.s1.000000F.arrow	4506306	snp	C	A	A:20 C:0	CDS	-	937/2148	313/715	missense_variant c.937G>T p.Ala313Ser	traD	type IV conjugative transfer system coupling protein TraD
	ctg.s1.000000F.arrow	4515923	snp	A	T	T:20 A:0	CDS	+	702/738	234/245	synonymous_variant c.702A>T p.Ser234Ser		class I SAM-dependent methyltransferase
	ctg.s1.000000F.arrow	4530513	snp	A	T	T:20 A:0	CDS	+	8417/9216	2806/3071	missense_variant c.8417A>T p.Asn2806Ile		type I polyketide synthase
	ctg.s1.000000F.arrow	4534179	snp	C	G	G:20 C:0	CDS	+	988/1767	330/588	missense_variant c.988C>G p.His330Asp		ABC transporter ATP-binding protein
	ctg.s1.000000F.arrow	4774142	snp	A	T	T:20 A:0	CDS	-	29/849	10/282	missense_variant c.29T>A p.Leu10His	folP	dihydropteroate synthase
	ctg.s1.000000F.arrow	4883404	snp	G	A	A:20 G:0	CDS	-	259/303	87/100	synonymous_variant c.259C>T p.Leu87Leu	rplW	50S ribosomal protein L23
	ctg.s1.000000F.arrow	4883679	snp	C	A	A:20 C:0	CDS	-	586/606	196/201	missense_variant c.586G>T p.Val196Phe	rplD	50S ribosomal protein L4
	ctg.s1.000000F.arrow	4929514	snp	G	A	A:20 G:0
	ctg.s1.000000F.arrow	5198574	snp	T	A	A:20 T:0	CDS	+	1268/2082	423/693	missense_variant c.1268T>A p.Leu423Gln	recG	ATP-dependent DNA helicase RecG
	ctg.s1.000000F.arrow	5339698	snp	T	A	A:20 T:0	CDS	-	233/1371	78/456	missense_variant c.233A>T p.Glu78Val	glmU	bifunctional UDP-N-acetylglucosamine diphosphorylase/glucosamine-1-phosphate N-acetyltransferase GlmU
	ctg.s1.000001F.arrow	47928	snp	T	C	C:20 T:0	CDS	+	589/1272	197/423	missense_variant c.589T>C p.Tyr197His	umuC	translesion error-prone DNA polymerase V subunit UmuC
	ctg.s1.000001F.arrow	61889	snp	C	A	A:20 C:0	CDS	-	654/1032	218/343	synonymous_variant c.654G>T p.Ala218Ala		IS630-like element ISSpu2 family transposase
	ctg.s2.44.arrow	44164	snp	T	G	G:20 T:0
	ctg.s2.44.arrow	66582	snp	T	G	G:20 T:0	CDS	+	244/654	82/217	missense_variant c.244T>G p.Phe82Val		hypothetical protein
PDT001020290.1	ctg.s1.000000F.arrow	194341	snp	T	G	G:20 T:0	CDS	+	543/1641	181/546	synonymous_variant c.543T>G p.Leu181Leu	ubiB	ubiquinone biosynthesis regulatory protein kinase UbiB
	ctg.s1.000000F.arrow	219907	snp	C	T	T:20 C:0	CDS	+	211/384	71/127	missense_variant c.211C>T p.Leu71Phe	secE	preprotein translocase subunit SecE
	ctg.s1.000000F.arrow	225068	snp	A	T	T:20 A:0	CDS	+	1547/4029	516/1342	missense_variant c.1547A>T p.Asp516Val	rpoB	DNA-directed RNA polymerase subunit beta
	ctg.s1.000000F.arrow	304172	snp	C	T	T:20 C:0	CDS	+	990/1416	330/471	synonymous_variant c.990C>T p.Ile330Ile	dnaB	replicative DNA helicase
	ctg.s1.000000F.arrow	488245	snp	A	C	C:20 A:0	CDS	+	556/933	186/310	missense_variant c.556A>C p.Ser186Arg		dihydrodipicolinate synthase family protein
	ctg.s1.000000F.arrow	488251	snp	T	G	G:20 T:0	CDS	+	562/933	188/310	stop_lost c.562T>G p.Ter188Gluext*?		dihydrodipicolinate synthase family protein
	ctg.s1.000000F.arrow	565181	snp	T	G	G:20 T:0	CDS	-	532/858	178/285	missense_variant c.532A>C p.Met178Leu		MurR/RpiR family transcriptional regulator
	ctg.s1.000000F.arrow	614876	snp	A	G	G:20 A:0	CDS	+	504/639	168/212	synonymous_variant c.504A>G p.Gly168Gly		HNH endonuclease
	ctg.s1.000000F.arrow	650604	snp	A	T	T:40 A:0	CDS	-	1271/2745	424/914	missense_variant c.1271T>A p.Leu424His	rbbA	ribosome-associated ATPase/putative transporter RbbA
	ctg.s1.000000F.arrow	663330	snp	A	T	T:40 A:0	CDS	-	1154/1413	385/470	missense_variant c.1154T>A p.Val385Glu		PLP-dependent aminotransferase family protein
	ctg.s1.000000F.arrow	719920	snp	A	T	T:20 A:0	CDS	-	1154/2292	385/763	missense_variant c.1154T>A p.Ile385Lys	opgB	phosphatidylglycerol--membrane-oligosaccharide glycerophosphotransferase
	ctg.s1.000000F.arrow	741688	snp	A	T	T:20 A:0	CDS	+	431/1278	144/425	missense_variant c.431A>T p.Gln144Leu		NupC/NupG family nucleoside CNT transporter
	ctg.s1.000000F.arrow	758522	snp	T	G	G:20 T:0	CDS	-	683/870	228/289	missense_variant c.683A>C p.Lys228Thr	robA	MDR efflux pump AcrAB transcriptional activator RobA
	ctg.s1.000000F.arrow	872544	snp	A	T	T:20 A:0	CDS	+	812/969	271/322	missense_variant c.812A>T p.Gln271Leu	leuO	transcriptional regulator LeuO
	ctg.s1.000000F.arrow	962174	snp	A	T	T:20 A:0	CDS	+	157/3300	53/1099	missense_variant c.157A>T p.Ile53Leu	pulA	pullulanase-type alpha-1,6-glucosidase
	ctg.s1.000000F.arrow	984390	snp	T	A	A:20 T:0	CDS	+	1154/1434	385/477	missense_variant c.1154T>A p.Leu385Gln	degP	serine endoprotease DegP
	ctg.s1.000000F.arrow	1024878	snp	C	A	A:10 C:0
	ctg.s1.000000F.arrow	1091531	snp	C	T	T:40 C:0	CDS	+	519/699	173/232	synonymous_variant c.519C>T p.Asn173Asn		molecular chaperone
	ctg.s1.000000F.arrow	1368553	snp	T	A	A:20 T:0	CDS	-	653/1734	218/577	missense_variant c.653A>T p.Gln218Leu		arylsulfatase
	ctg.s1.000000F.arrow	1521730	snp	A	C	C:20 A:0
	ctg.s1.000000F.arrow	1666971	snp	T	G	G:20 T:0	CDS	-	145/213	49/70	missense_variant c.145A>C p.Thr49Pro		dTDP-4-dehydrorhamnose reductase
	ctg.s1.000000F.arrow	1686172	snp	A	C	C:20 A:0	CDS	-	942/996	314/331	synonymous_variant c.942T>G p.Leu314Leu	hlyD	secretion protein HlyD
	ctg.s1.000000F.arrow	1730794	snp	T	G	G:20 T:0	CDS	-	780/1236	260/411	stop_lost c.780A>C p.Ter260Tyrext*?	moeA	molybdopterin molybdotransferase MoeA
	ctg.s1.000000F.arrow	1791110	snp	T	G	G:20 T:0	CDS	-	1108/1686	370/561	missense_variant c.1108A>C p.Ser370Arg		aspartate:alanine antiporter
	ctg.s1.000000F.arrow	2126927	snp	C	G	G:20 C:0	CDS	-	9/996	3/331	missense_variant c.9G>C p.Met3Ile	gapA	glyceraldehyde-3-phosphate dehydrogenase
	ctg.s1.000000F.arrow	2171903	snp	A	G	G:20 A:0
	ctg.s1.000000F.arrow	2304192	snp	C	T	T:20 C:0	CDS	+	281/363	94/120	missense_variant c.281C>T p.Ala94Val		hypothetical protein
	ctg.s1.000000F.arrow	2304804	snp	A	C	C:20 A:0	CDS	+	495/2019	165/672	missense_variant c.495A>C p.Arg165Ser		M23 family metallopeptidase
	ctg.s1.000000F.arrow	2507347	snp	C	G	G:40 C:0	CDS	+	111/129	37/42	missense_variant c.111C>G p.Phe37Leu		hypothetical protein
	ctg.s1.000000F.arrow	2647447	snp	C	T	T:20 C:0	CDS	+	170/1038	57/345	missense_variant c.170C>T p.Thr57Ile		aldo/keto reductase
	ctg.s1.000000F.arrow	2700048	snp	C	A	A:20 C:0
	ctg.s1.000000F.arrow	2705889	snp	C	G	G:20 C:0	CDS	-	199/933	67/310	missense_variant c.199G>C p.Ala67Pro	puuE	allantoinase PuuE
	ctg.s1.000000F.arrow	2763479	snp	A	T	T:20 A:0	CDS	-	178/2301	60/766	missense_variant c.178T>A p.Trp60Arg		FdhF/YdeP family oxidoreductase
	ctg.s1.000000F.arrow	2886455	snp	C	T	T:20 C:0	CDS	-	33/579	11/192	synonymous_variant c.33G>A p.Ser11Ser	rimL	50S ribosomal protein L7/L12-serine acetyltransferase
	ctg.s1.000000F.arrow	3010489	snp	T	G	G:20 T:0	CDS	-	1282/1341	428/446	missense_variant c.1282A>C p.Asn428His		cytochrome c
	ctg.s1.000000F.arrow	3015605	snp	A	G	G:20 A:0	CDS	-	336/684	112/227	synonymous_variant c.336T>C p.Asp112Asp		YrhA family protein
	ctg.s1.000000F.arrow	3034485	snp	G	A	A:20 G:0	CDS	-	413/978	138/325	missense_variant c.413C>T p.Ala138Val		ABC transporter substrate-binding protein
	ctg.s1.000000F.arrow	3035848	snp	T	G	G:20 T:0	CDS	-	92/1053	31/350	missense_variant c.92A>C p.Asp31Ala		iron ABC transporter permease
	ctg.s1.000000F.arrow	3037928	snp	C	G	G:20 C:0
	ctg.s1.000000F.arrow	3039496	snp	A	C	C:20 A:0	CDS	+	1212/2073	404/690	missense_variant c.1212A>C p.Arg404Ser		TonB-dependent siderophore receptor
	ctg.s1.000000F.arrow	3118350	snp	G	A	A:20 G:0	CDS	-	170/2388	57/795	missense_variant c.170C>T p.Pro57Leu	pheT	phenylalanine--tRNA ligase subunit beta
	ctg.s1.000000F.arrow	3142552	snp	T	C	C:20 T:0	CDS	+	1553/2676	518/891	missense_variant c.1553T>C p.Val518Ala	adhE	bifunctional acetaldehyde-CoA/alcohol dehydrogenase
	ctg.s1.000000F.arrow	3197217	snp	A	C	C:20 A:0	CDS	-	325/537	109/178	missense_variant c.325T>G p.Phe109Val	tssJ	type VI secretion system lipoprotein TssJ
	ctg.s1.000000F.arrow	3385423	snp	C	G	G:20 C:0	CDS	-	218/708	73/235	missense_variant c.218G>C p.Cys73Ser		phosphohydrolase
	ctg.s1.000000F.arrow	3405310	snp	G	A	A:20 G:0
	ctg.s1.000000F.arrow	3415303	snp	A	T	T:20 A:0	CDS	+	25/741	9/246	missense_variant c.25A>T p.Ser9Cys		lipoate--protein ligase family protein
	ctg.s1.000000F.arrow	3465635	snp	G	C	C:20 G:0	CDS	-	1292/1749	431/582	missense_variant c.1292C>G p.Ala431Gly		pectate lyase superfamily protein
	ctg.s1.000000F.arrow	3466174	snp	T	A	A:20 T:0	CDS	-	753/1749	251/582	synonymous_variant c.753A>T p.Ser251Ser		pectate lyase superfamily protein
	ctg.s1.000000F.arrow	3560503	snp	G	C	C:20 G:0	CDS	+	692/696	231/231	missense_variant c.692G>C p.Gly231Ala		CidB/LrgB family autolysis modulator
	ctg.s1.000000F.arrow	3587042	snp	A	T	T:20 A:0	CDS	-	172/1191	58/396	missense_variant c.172T>A p.Ser58Thr	uxuA	mannonate dehydratase
	ctg.s1.000000F.arrow	3622047	snp	T	C	C:20 T:0	CDS	-	410/1053	137/350	missense_variant c.410A>G p.Lys137Arg	apbE	FAD:protein FMN transferase ApbE
	ctg.s1.000000F.arrow	3672152	snp	A	G	G:20 A:0	CDS	-	290/2727	97/908	missense_variant c.290T>C p.Ile97Thr	nuoG	NADH-quinone oxidoreductase subunit NuoG
	ctg.s1.000000F.arrow	3747073	snp	G	C	C:20 G:0	CDS	-	1085/2172	362/723	missense_variant c.1085C>G p.Thr362Ser		EAL domain-containing protein
	ctg.s1.000000F.arrow	4075213	snp	T	C	C:20 T:0	CDS	-	892/2628	298/875	missense_variant c.892A>G p.Ser298Gly	alaS	alanine--tRNA ligase
	ctg.s1.000000F.arrow	4143857	snp	A	T	T:20 A:0	CDS	+	113/432	38/143	missense_variant c.113A>T p.Lys38Ile		Mov34/MPN/PAD-1 family protein
	ctg.s1.000000F.arrow	4356586	snp	G	A	A:20 G:0	CDS	-	593/870	198/289	missense_variant c.593C>T p.Ser198Leu		LysR family transcriptional regulator
	ctg.s1.000000F.arrow	4506306	snp	C	A	A:20 C:0	CDS	-	937/2148	313/715	missense_variant c.937G>T p.Ala313Ser	traD	type IV conjugative transfer system coupling protein TraD
	ctg.s1.000000F.arrow	4515923	snp	A	T	T:20 A:0	CDS	+	702/738	234/245	synonymous_variant c.702A>T p.Ser234Ser		class I SAM-dependent methyltransferase
	ctg.s1.000000F.arrow	4530513	snp	A	T	T:20 A:0	CDS	+	8417/9216	2806/3071	missense_variant c.8417A>T p.Asn2806Ile		type I polyketide synthase
	ctg.s1.000000F.arrow	4534179	snp	C	G	G:20 C:0	CDS	+	988/1767	330/588	missense_variant c.988C>G p.His330Asp		ABC transporter ATP-binding protein
	ctg.s1.000000F.arrow	4774142	snp	A	T	T:20 A:0	CDS	-	29/849	10/282	missense_variant c.29T>A p.Leu10His	folP	dihydropteroate synthase
	ctg.s1.000000F.arrow	4878354	snp	C	G	G:20 C:0	CDS	-	172/393	58/130	missense_variant c.172G>C p.Glu58Gln	rpsH	30S ribosomal protein S8
	ctg.s1.000000F.arrow	4883404	snp	G	A	A:20 G:0	CDS	-	259/303	87/100	synonymous_variant c.259C>T p.Leu87Leu	rplW	50S ribosomal protein L23
	ctg.s1.000000F.arrow	4883679	snp	C	A	A:20 C:0	CDS	-	586/606	196/201	missense_variant c.586G>T p.Val196Phe	rplD	50S ribosomal protein L4
	ctg.s1.000000F.arrow	4929514	snp	G	A	A:20 G:0
	ctg.s1.000000F.arrow	5198574	snp	T	A	A:20 T:0	CDS	+	1268/2082	423/693	missense_variant c.1268T>A p.Leu423Gln	recG	ATP-dependent DNA helicase RecG
	ctg.s1.000000F.arrow	5339698	snp	T	A	A:20 T:0	CDS	-	233/1371	78/456	missense_variant c.233A>T p.Glu78Val	glmU	bifunctional UDP-N-acetylglucosamine diphosphorylase/glucosamine-1-phosphate N-acetyltransferase GlmU
	ctg.s1.000001F.arrow	47928	snp	T	C	C:20 T:0	CDS	+	589/1272	197/423	missense_variant c.589T>C p.Tyr197His	umuC	translesion error-prone DNA polymerase V subunit UmuC
	ctg.s1.000001F.arrow	61889	snp	C	A	A:13 C:0	CDS	-	654/1032	218/343	synonymous_variant c.654G>T p.Ala218Ala		IS630-like element ISSpu2 family transposase
	ctg.s2.44.arrow	44164	snp	T	G	G:20 T:0
	ctg.s2.44.arrow	66582	snp	T	G	G:20 T:0	CDS	+	244/654	82/217	missense_variant c.244T>G p.Phe82Val		hypothetical protein
PDT001020322.1	ctg.s1.000000F.arrow	194341	snp	T	G	G:20 T:0	CDS	+	543/1641	181/546	synonymous_variant c.543T>G p.Leu181Leu	ubiB	ubiquinone biosynthesis regulatory protein kinase UbiB
	ctg.s1.000000F.arrow	219907	snp	C	T	T:20 C:0	CDS	+	211/384	71/127	missense_variant c.211C>T p.Leu71Phe	secE	preprotein translocase subunit SecE
	ctg.s1.000000F.arrow	488245	snp	A	C	C:20 A:0	CDS	+	556/933	186/310	missense_variant c.556A>C p.Ser186Arg		dihydrodipicolinate synthase family protein
	ctg.s1.000000F.arrow	488251	snp	T	G	G:20 T:0	CDS	+	562/933	188/310	stop_lost c.562T>G p.Ter188Gluext*?		dihydrodipicolinate synthase family protein
	ctg.s1.000000F.arrow	565181	snp	T	G	G:20 T:0	CDS	-	532/858	178/285	missense_variant c.532A>C p.Met178Leu		MurR/RpiR family transcriptional regulator
	ctg.s1.000000F.arrow	614876	snp	A	G	G:20 A:0	CDS	+	504/639	168/212	synonymous_variant c.504A>G p.Gly168Gly		HNH endonuclease
	ctg.s1.000000F.arrow	650604	snp	A	T	T:40 A:0	CDS	-	1271/2745	424/914	missense_variant c.1271T>A p.Leu424His	rbbA	ribosome-associated ATPase/putative transporter RbbA
	ctg.s1.000000F.arrow	663330	snp	A	T	T:40 A:0	CDS	-	1154/1413	385/470	missense_variant c.1154T>A p.Val385Glu		PLP-dependent aminotransferase family protein
	ctg.s1.000000F.arrow	719920	snp	A	T	T:20 A:0	CDS	-	1154/2292	385/763	missense_variant c.1154T>A p.Ile385Lys	opgB	phosphatidylglycerol--membrane-oligosaccharide glycerophosphotransferase
	ctg.s1.000000F.arrow	741688	snp	A	T	T:20 A:0	CDS	+	431/1278	144/425	missense_variant c.431A>T p.Gln144Leu		NupC/NupG family nucleoside CNT transporter
	ctg.s1.000000F.arrow	758522	snp	T	G	G:20 T:0	CDS	-	683/870	228/289	missense_variant c.683A>C p.Lys228Thr	robA	MDR efflux pump AcrAB transcriptional activator RobA
	ctg.s1.000000F.arrow	872544	snp	A	T	T:20 A:0	CDS	+	812/969	271/322	missense_variant c.812A>T p.Gln271Leu	leuO	transcriptional regulator LeuO
	ctg.s1.000000F.arrow	922058	snp	C	T	T:20 C:0	CDS	-	513/1608	171/535	synonymous_variant c.513G>A p.Gly171Gly		DUF3300 domain-containing protein
	ctg.s1.000000F.arrow	962174	snp	A	T	T:20 A:0	CDS	+	157/3300	53/1099	missense_variant c.157A>T p.Ile53Leu	pulA	pullulanase-type alpha-1,6-glucosidase
	ctg.s1.000000F.arrow	984390	snp	T	A	A:20 T:0	CDS	+	1154/1434	385/477	missense_variant c.1154T>A p.Leu385Gln	degP	serine endoprotease DegP
	ctg.s1.000000F.arrow	1006361	snp	A	T	T:20 A:0	CDS	+	524/600	175/199	missense_variant c.524A>T p.Gln175Leu	rnhB	ribonuclease HII
	ctg.s1.000000F.arrow	1024878	snp	C	A	A:10 C:0
	ctg.s1.000000F.arrow	1205446	snp	G	T	T:20 G:0	CDS	-	201/819	67/272	synonymous_variant c.201C>A p.Gly67Gly		sugar phosphate isomerase/epimerase
	ctg.s1.000000F.arrow	1368553	snp	T	A	A:20 T:0	CDS	-	653/1734	218/577	missense_variant c.653A>T p.Gln218Leu		arylsulfatase
	ctg.s1.000000F.arrow	1521730	snp	A	C	C:20 A:0
	ctg.s1.000000F.arrow	1666971	snp	T	G	G:20 T:0	CDS	-	145/213	49/70	missense_variant c.145A>C p.Thr49Pro		dTDP-4-dehydrorhamnose reductase
	ctg.s1.000000F.arrow	1686172	snp	A	C	C:20 A:0	CDS	-	942/996	314/331	synonymous_variant c.942T>G p.Leu314Leu	hlyD	secretion protein HlyD
	ctg.s1.000000F.arrow	1717252	snp	T	A	A:20 T:0	CDS	+	356/1593	119/530	missense_variant c.356T>A p.Leu119Gln		ABC-F family ATPase
	ctg.s1.000000F.arrow	1730794	snp	T	G	G:20 T:0	CDS	-	780/1236	260/411	stop_lost c.780A>C p.Ter260Tyrext*?	moeA	molybdopterin molybdotransferase MoeA
	ctg.s1.000000F.arrow	1791110	snp	T	G	G:20 T:0	CDS	-	1108/1686	370/561	missense_variant c.1108A>C p.Ser370Arg		aspartate:alanine antiporter
	ctg.s1.000000F.arrow	2126927	snp	C	G	G:20 C:0	CDS	-	9/996	3/331	missense_variant c.9G>C p.Met3Ile	gapA	glyceraldehyde-3-phosphate dehydrogenase
	ctg.s1.000000F.arrow	2171903	snp	A	G	G:20 A:0
	ctg.s1.000000F.arrow	2175779	snp	G	A	A:20 G:0	CDS	-	317/2184	106/727	missense_variant c.317C>T p.Thr106Ile		TonB-dependent siderophore receptor
	ctg.s1.000000F.arrow	2304192	snp	C	T	T:20 C:0	CDS	+	281/363	94/120	missense_variant c.281C>T p.Ala94Val		hypothetical protein
	ctg.s1.000000F.arrow	2304804	snp	A	C	C:20 A:0	CDS	+	495/2019	165/672	missense_variant c.495A>C p.Arg165Ser		M23 family metallopeptidase
	ctg.s1.000000F.arrow	2344992	snp	C	A	A:20 C:0
	ctg.s1.000000F.arrow	2437718	snp	A	T	T:20 A:0
	ctg.s1.000000F.arrow	2507347	snp	C	G	G:40 C:0	CDS	+	111/129	37/42	missense_variant c.111C>G p.Phe37Leu		hypothetical protein
	ctg.s1.000000F.arrow	2647447	snp	C	T	T:20 C:0	CDS	+	170/1038	57/345	missense_variant c.170C>T p.Thr57Ile		aldo/keto reductase
	ctg.s1.000000F.arrow	2681346	snp	G	A	A:20 G:0	CDS	-	343/534	115/177	stop_gained c.343C>T p.Gln115*		E3 ubiquitin--protein ligase
	ctg.s1.000000F.arrow	2700048	snp	C	A	A:20 C:0
	ctg.s1.000000F.arrow	2705889	snp	C	G	G:20 C:0	CDS	-	199/933	67/310	missense_variant c.199G>C p.Ala67Pro	puuE	allantoinase PuuE
	ctg.s1.000000F.arrow	2873859	snp	A	G	G:20 A:0	CDS	+	944/1398	315/465	missense_variant c.944A>G p.Glu315Gly		cytochrome ubiquinol oxidase subunit I
	ctg.s1.000000F.arrow	3010489	snp	T	G	G:20 T:0	CDS	-	1282/1341	428/446	missense_variant c.1282A>C p.Asn428His		cytochrome c
	ctg.s1.000000F.arrow	3012778	snp	A	T	T:20 A:0	CDS	-	788/1785	263/594	missense_variant c.788T>A p.Leu263Gln		GMC family oxidoreductase
	ctg.s1.000000F.arrow	3034485	snp	G	A	A:20 G:0	CDS	-	413/978	138/325	missense_variant c.413C>T p.Ala138Val		ABC transporter substrate-binding protein
	ctg.s1.000000F.arrow	3035848	snp	T	G	G:20 T:0	CDS	-	92/1053	31/350	missense_variant c.92A>C p.Asp31Ala		iron ABC transporter permease
	ctg.s1.000000F.arrow	3037928	snp	C	G	G:20 C:0
	ctg.s1.000000F.arrow	3039496	snp	A	C	C:20 A:0	CDS	+	1212/2073	404/690	missense_variant c.1212A>C p.Arg404Ser		TonB-dependent siderophore receptor
	ctg.s1.000000F.arrow	3129004	snp	T	A	A:20 T:0
	ctg.s1.000000F.arrow	3142552	snp	T	C	C:20 T:0	CDS	+	1553/2676	518/891	missense_variant c.1553T>C p.Val518Ala	adhE	bifunctional acetaldehyde-CoA/alcohol dehydrogenase
	ctg.s1.000000F.arrow	3197217	snp	A	C	C:20 A:0	CDS	-	325/537	109/178	missense_variant c.325T>G p.Phe109Val	tssJ	type VI secretion system lipoprotein TssJ
	ctg.s1.000000F.arrow	3210127	snp	A	T	T:20 A:0	CDS	-	490/894	164/297	missense_variant c.490T>A p.Tyr164Asn		SUMF1/EgtB/PvdO family nonheme iron enzyme
	ctg.s1.000000F.arrow	3296572	snp	C	T	T:20 C:0	CDS	-	312/1749	104/582	stop_gained c.312G>A p.Trp104*	ftsI	peptidoglycan glycosyltransferase FtsI
	ctg.s1.000000F.arrow	3385423	snp	C	G	G:20 C:0	CDS	-	218/708	73/235	missense_variant c.218G>C p.Cys73Ser		phosphohydrolase
	ctg.s1.000000F.arrow	3405310	snp	G	A	A:20 G:0
	ctg.s1.000000F.arrow	3415303	snp	A	T	T:20 A:0	CDS	+	25/741	9/246	missense_variant c.25A>T p.Ser9Cys		lipoate--protein ligase family protein
	ctg.s1.000000F.arrow	3465635	snp	G	C	C:20 G:0	CDS	-	1292/1749	431/582	missense_variant c.1292C>G p.Ala431Gly		pectate lyase superfamily protein
	ctg.s1.000000F.arrow	3466174	snp	T	A	A:20 T:0	CDS	-	753/1749	251/582	synonymous_variant c.753A>T p.Ser251Ser		pectate lyase superfamily protein
	ctg.s1.000000F.arrow	3522028	snp	G	A	A:20 G:0	CDS	+	835/1284	279/427	missense_variant c.835G>A p.Val279Ile		RbtT/DalT/CsbX family MFS transporter
	ctg.s1.000000F.arrow	3534007	snp	G	A	A:20 G:0	CDS	+	687/2034	229/677	synonymous_variant c.687G>A p.Gln229Gln	metG	methionine--tRNA ligase
	ctg.s1.000000F.arrow	3560503	snp	G	C	C:20 G:0	CDS	+	692/696	231/231	missense_variant c.692G>C p.Gly231Ala		CidB/LrgB family autolysis modulator
	ctg.s1.000000F.arrow	3587042	snp	A	T	T:20 A:0	CDS	-	172/1191	58/396	missense_variant c.172T>A p.Ser58Thr	uxuA	mannonate dehydratase
	ctg.s1.000000F.arrow	3622047	snp	T	C	C:20 T:0	CDS	-	410/1053	137/350	missense_variant c.410A>G p.Lys137Arg	apbE	FAD:protein FMN transferase ApbE
	ctg.s1.000000F.arrow	3672152	snp	A	G	G:20 A:0	CDS	-	290/2727	97/908	missense_variant c.290T>C p.Ile97Thr	nuoG	NADH-quinone oxidoreductase subunit NuoG
	ctg.s1.000000F.arrow	3747073	snp	G	C	C:20 G:0	CDS	-	1085/2172	362/723	missense_variant c.1085C>G p.Thr362Ser		EAL domain-containing protein
	ctg.s1.000000F.arrow	3934647	snp	A	T	T:20 A:0	CDS	-	761/1422	254/473	missense_variant c.761T>A p.Leu254His		HAMP domain-containing sensor histidine kinase
	ctg.s1.000000F.arrow	3935243	snp	G	T	T:20 G:0	CDS	-	165/1422	55/473	synonymous_variant c.165C>A p.Ala55Ala		HAMP domain-containing sensor histidine kinase
	ctg.s1.000000F.arrow	3958029	snp	A	G	G:20 A:0	CDS	-	267/384	89/127	synonymous_variant c.267T>C p.His89His	grcA	autonomous glycyl radical cofactor GrcA
	ctg.s1.000000F.arrow	4075213	snp	T	C	C:20 T:0	CDS	-	892/2628	298/875	missense_variant c.892A>G p.Ser298Gly	alaS	alanine--tRNA ligase
	ctg.s1.000000F.arrow	4143857	snp	A	T	T:20 A:0	CDS	+	113/432	38/143	missense_variant c.113A>T p.Lys38Ile		Mov34/MPN/PAD-1 family protein
	ctg.s1.000000F.arrow	4356586	snp	G	A	A:20 G:0	CDS	-	593/870	198/289	missense_variant c.593C>T p.Ser198Leu		LysR family transcriptional regulator
	ctg.s1.000000F.arrow	4530513	snp	A	T	T:20 A:0	CDS	+	8417/9216	2806/3071	missense_variant c.8417A>T p.Asn2806Ile		type I polyketide synthase
	ctg.s1.000000F.arrow	4539272	snp	G	A	A:20 G:0	CDS	+	265/953	89/316	missense_variant c.265G>A p.Ala89Thr		IS3 family transposase
	ctg.s1.000000F.arrow	4929514	snp	G	A	A:20 G:0
	ctg.s1.000000F.arrow	4958850	snp	A	G	G:20 A:0	CDS	-	59/831	20/276	missense_variant c.59T>C p.Met20Thr	glpG	rhomboid family intramembrane serine protease GlpG
	ctg.s1.000000F.arrow	5198574	snp	T	A	A:20 T:0	CDS	+	1268/2082	423/693	missense_variant c.1268T>A p.Leu423Gln	recG	ATP-dependent DNA helicase RecG
	ctg.s1.000000F.arrow	5303642	snp	T	A	A:20 T:0	CDS	-	765/1149	255/382	missense_variant c.765A>T p.Leu255Phe	dgoD	galactonate dehydratase
	ctg.s1.000001F.arrow	47928	snp	T	C	C:20 T:0	CDS	+	589/1272	197/423	missense_variant c.589T>C p.Tyr197His	umuC	translesion error-prone DNA polymerase V subunit UmuC
	ctg.s1.000001F.arrow	137323	snp	A	G	G:20 A:0	CDS	-	314/561	105/186	missense_variant c.314T>C p.Ile105Thr		carbonate dehydratase
	ctg.s1.000001F.arrow	182443	snp	G	A	A:20 G:0	CDS	+	391/1725	131/574	missense_variant c.391G>A p.Glu131Lys	iucA	NIS family aerobactin synthetase IucA
	ctg.s1.000001F.arrow	205281	snp	T	A	A:20 T:0	CDS	+	101/948	34/315	missense_variant c.101T>A p.Val34Glu		DMT family transporter
	ctg.s1.000001F.arrow	216913	snp	T	A	A:20 T:0	CDS	-	1024/1242	342/413	missense_variant c.1024A>T p.Thr342Ser		VWA domain-containing protein
	ctg.s2.44.arrow	44164	snp	T	G	G:20 T:0
	ctg.s2.44.arrow	66582	snp	T	G	G:20 T:0	CDS	+	244/654	82/217	missense_variant c.244T>G p.Phe82Val		hypothetical protein
